# Supplementary material for: Nanohoops in membranes: confined supramolecular spaces within phospholipid bilayer membranes
Source: Chem Sci. 2024 Sep 11;15(39):16367–76. doi: 10.1039/d4sc03408b (PMC11409858; doi:10.1039/d4sc03408b)
Supplement: SC-015-D4SC03408B-s002 [file SC-015-D4SC03408B-s002.cif]

# Supplementary Information (SI) for Chemical Science.
# This journal is © The Royal Society of Chemistry 2024

####################################################################### 
# 
# This file contains crystal structure data downloaded from the 
# Cambridge Structural Database (CSD) hosted by the Cambridge 
# Crystallographic Data Centre (CCDC).
# 
# Full information about CCDC data access policies and citation 
# guidelines are available at http://www.ccdc.cam.ac.uk/access/V1 
# 
# Audit and citation data items may have been added by the CCDC. 
# Please retain this information to preserve the provenance of 
# this file and to allow appropriate attribution of the data. 
# 
#######################################################################

data_solv_i41_acd
_database_code_depnum_ccdc_archive 'CCDC 2049559'
loop_
_audit_author_name
_audit_author_address
'Niklas Grabicki'
;Humboldt University
Germany
;
_audit_update_record             
;
2020-12-10 deposited with the CCDC.	2024-09-02 downloaded from the CCDC.
;
_audit_creation_date             2020-12-10
_audit_creation_method           
;
Olex2 1.3
(compiled 2020.07.31 svn.rc2a77460 for OlexSys, GUI svn.r6145)
;
_shelx_SHELXL_version_number     2018/3
loop_
_audit_author_email
niklas.grabicki@hu-berlin.de
_chemical_name_common            ?
_chemical_name_systematic        Tetraplatin-cyclooctadiene-pyrene-
_chemical_formula_moiety         'C128 H128 O32 Pt4, 4(C H2 Cl2)'
_chemical_formula_sum            'C132 H136 Cl8 O32 Pt4'
_chemical_formula_weight         3298.36
_chemical_melting_point          ?
loop_
_atom_type_symbol
_atom_type_description
_atom_type_scat_dispersion_real
_atom_type_scat_dispersion_imag
_atom_type_scat_source
C C 0.0033 0.0016 'International Tables Vol C Tables 4.2.6.8 and 6.1.1.4'
H H 0.0000 0.0000 'International Tables Vol C Tables 4.2.6.8 and 6.1.1.4'
Cl Cl 0.1484 0.1585 'International Tables Vol C Tables 4.2.6.8 and 6.1.1.4'
O O 0.0106 0.0060 'International Tables Vol C Tables 4.2.6.8 and 6.1.1.4'
Pt Pt -1.7033 8.3905 'International Tables Vol C Tables 4.2.6.8 and 6.1.1.4'

_shelx_space_group_comment       
;
The symmetry employed for this shelxl refinement is uniquely defined
by the following loop, which should always be used as a source of
symmetry information in preference to the above space-group names.
They are only intended as comments.
;
_space_group_crystal_system      tetragonal
_space_group_IT_number           142
_space_group_name_H-M_alt        'I 41/a c d'
_space_group_name_Hall           '-I 4bd 2c'
loop_
_space_group_symop_operation_xyz
'x, y, z'
'-x+1/2, -y, z+1/2'
'-y+1/4, x+3/4, z+1/4'
'y+1/4, -x+1/4, z+3/4'
'-x+1/2, y, -z'
'x, -y, -z+1/2'
'y+1/4, x+3/4, -z+3/4'
'-y+1/4, -x+1/4, -z+1/4'
'x+1/2, y+1/2, z+1/2'
'-x+1, -y+1/2, z+1'
'-y+3/4, x+5/4, z+3/4'
'y+3/4, -x+3/4, z+5/4'
'-x+1, y+1/2, -z+1/2'
'x+1/2, -y+1/2, -z+1'
'y+3/4, x+5/4, -z+5/4'
'-y+3/4, -x+3/4, -z+3/4'
'-x, -y, -z'
'x-1/2, y, -z-1/2'
'y-1/4, -x-3/4, -z-1/4'
'-y-1/4, x-1/4, -z-3/4'
'x-1/2, -y, z'
'-x, y, z-1/2'
'-y-1/4, -x-3/4, z-3/4'
'y-1/4, x-1/4, z-1/4'
'-x+1/2, -y+1/2, -z+1/2'
'x, y+1/2, -z'
'y+1/4, -x-1/4, -z+1/4'
'-y+1/4, x+1/4, -z-1/4'
'x, -y+1/2, z+1/2'
'-x+1/2, y+1/2, z'
'-y+1/4, -x-1/4, z-1/4'
'y+1/4, x+1/4, z+1/4'

_cell_length_a                   31.4833(8)
_cell_length_b                   31.4833(8)
_cell_length_c                   35.7073(11)
_cell_angle_alpha                90
_cell_angle_beta                 90
_cell_angle_gamma                90
_cell_volume                     35393(2)
_cell_formula_units_Z            8
_cell_measurement_reflns_used    9834
_cell_measurement_temperature    100.0
_cell_measurement_theta_max      26.011
_cell_measurement_theta_min      2.24
_shelx_estimated_absorpt_T_max   0.711
_shelx_estimated_absorpt_T_min   0.309
_exptl_absorpt_coefficient_mu    3.329
_exptl_absorpt_correction_T_max  0.7453
_exptl_absorpt_correction_T_min  0.6082
_exptl_absorpt_correction_type   multi-scan
_exptl_absorpt_process_details   
;
SADABS-2016/2 (Bruker,2016/2) was used for absorption correction.
wR2(int) was 0.1001 before and 0.0690 after correction.
The Ratio of minimum to maximum transmission is 0.8160.
The \l/2 correction factor is Not present.
;
_exptl_absorpt_special_details   ?
_exptl_crystal_colour            'metallic light yellow'
_exptl_crystal_colour_lustre     metallic
_exptl_crystal_colour_modifier   light
_exptl_crystal_colour_primary    yellow
_exptl_crystal_density_diffrn    1.238
_exptl_crystal_density_meas      ?
_exptl_crystal_density_method    ?
_exptl_crystal_description       cube
_exptl_crystal_F_000             13056
loop_
_exptl_crystal_face_index_h
_exptl_crystal_face_index_k
_exptl_crystal_face_index_l
_exptl_crystal_face_perp_dist
1.00 1.00 -1.00 0.0590
-1.00 -1.00 1.00 0.1050
0.00 0.00 1.00 0.0550
0.00 0.00 -1.00 0.0520
-1.00 0.00 0.00 0.1150
1.00 0.00 0.00 0.1040
0.00 1.00 -1.00 0.0490
0.00 -1.00 1.00 0.0960

_exptl_crystal_preparation       Synthesis
_exptl_crystal_recrystallization_method 'Slow Evaporation'
_exptl_crystal_size_max          0.461
_exptl_crystal_size_mid          0.291
_exptl_crystal_size_min          0.11
_exptl_transmission_factor_max   ?
_exptl_transmission_factor_min   ?
_diffrn_reflns_av_R_equivalents  0.0973
_diffrn_reflns_av_unetI/netI     0.0163
_diffrn_reflns_Laue_measured_fraction_full 0.999
_diffrn_reflns_Laue_measured_fraction_max 0.997
_diffrn_reflns_limit_h_max       38
_diffrn_reflns_limit_h_min       -38
_diffrn_reflns_limit_k_max       38
_diffrn_reflns_limit_k_min       -38
_diffrn_reflns_limit_l_max       44
_diffrn_reflns_limit_l_min       -44
_diffrn_reflns_number            549070
_diffrn_reflns_point_group_measured_fraction_full 0.999
_diffrn_reflns_point_group_measured_fraction_max 0.997
_diffrn_reflns_theta_full        25.242
_diffrn_reflns_theta_max         26.083
_diffrn_reflns_theta_min         2.241
_diffrn_ambient_temperature      100.0
_diffrn_detector_area_resol_mean ?
_diffrn_measured_fraction_theta_full 0.999
_diffrn_measured_fraction_theta_max 0.997
_diffrn_measurement_device_type  'Bruker APEX-II CCD'
_diffrn_measurement_method       '\f and \w scans'
_diffrn_radiation_type           MoK\a
_diffrn_radiation_wavelength     0.71073
_diffrn_source                   ?
_diffrn_source_current           1.0
_diffrn_source_power             0.05
_diffrn_source_voltage           50.0
_diffrn_standards_number         0
_reflns_Friedel_coverage         0.000
_reflns_Friedel_fraction_full    .
_reflns_Friedel_fraction_max     .
_reflns_number_gt                7345
_reflns_number_total             8768
_reflns_special_details          
;
 Reflections were merged by SHELXL according to the crystal
 class for the calculation of statistics and refinement.
 
 Structure factors included contributions from the .fab file.
 
 _reflns_Friedel_fraction is defined as the number of unique
 Friedel pairs measured divided by the number that would be
 possible theoretically, ignoring centric projections and
 systematic absences.
;
_reflns_threshold_expression     'I > 2\s(I)'
_computing_cell_refinement       'SAINT V8.38A (Bruker, 2018)'
_computing_data_collection       ?
_computing_data_reduction        'SAINT V8.38A (Bruker, 2018)'
_computing_molecular_graphics    'Olex2 1.3 (Dolomanov et al., 2009)'
_computing_publication_material  'Olex2 1.3 (Dolomanov et al., 2009)'
_computing_structure_refinement  'SHELXL 2018/3 (Sheldrick, 2015)'
_computing_structure_solution    'SHELXT 2018/2 (Sheldrick, 2018)'
_refine_diff_density_max         0.632
_refine_diff_density_min         -0.733
_refine_diff_density_rms         0.103
_refine_ls_extinction_coef       .
_refine_ls_extinction_method     none
_refine_ls_goodness_of_fit_ref   1.048
_refine_ls_hydrogen_treatment    constr
_refine_ls_matrix_type           full
_refine_ls_number_parameters     397
_refine_ls_number_reflns         8768
_refine_ls_number_restraints     0
_refine_ls_R_factor_all          0.0376
_refine_ls_R_factor_gt           0.0277
_refine_ls_restrained_S_all      1.048
_refine_ls_shift/su_max          0.004
_refine_ls_shift/su_mean         0.000
_refine_ls_structure_factor_coef Fsqd
_refine_ls_weighting_details     
'w=1/[\s^2^(Fo^2^)+(0.0301P)^2^+370.5682P] where P=(Fo^2^+2Fc^2^)/3'
_refine_ls_weighting_scheme      calc
_refine_ls_wR_factor_gt          0.0700
_refine_ls_wR_factor_ref         0.0761
_refine_special_details          SQUEEZE
_olex2_refinement_description    
;
1. Fixed Uiso
 At 1.2 times of:
  All C(H) groups, All C(H,H) groups
2.a Ternary CH refined with riding coordinates:
 C1L(H1L), C2L(H2L), C5L(H5L), C7L(H7L)
2.b Secondary CH2 refined with riding coordinates:
 C2P(H2PA,H2PB), C3L(H3LA,H3LB), C3P(H3PA,H3PB), C4L(H4LA,H4LB), C4P(H4PA,
 H4PB), C5P(H5PA,H5PB), C6L(H6LA,H6LB), C6P(H6PA,H6PB), C7P(H7PA,H7PB),
 C8L(H8LA,H8LB), C8P(H8PA,H8PB), C9L(H9LA,H9LB), C1S(H1SA,H1SB)
2.c Aromatic/amide H refined with riding coordinates:
 C1(H1), C3(H3), C8(H8), C10(H10)
;
_atom_sites_solution_hydrogens   geom
_atom_sites_solution_primary     dual
_atom_sites_solution_secondary   ?
loop_
_atom_site_label
_atom_site_type_symbol
_atom_site_fract_x
_atom_site_fract_y
_atom_site_fract_z
_atom_site_U_iso_or_equiv
_atom_site_adp_type
_atom_site_occupancy
_atom_site_site_symmetry_order
_atom_site_calc_flag
_atom_site_refinement_flags_posn
_atom_site_refinement_flags_adp
_atom_site_refinement_flags_occupancy
_atom_site_disorder_assembly
_atom_site_disorder_group
Pt1 Pt 0.68590(2) 0.10725(2) 0.68118(2) 0.01047(5) Uani 1 1 d . . . . .
O1 O 0.70993(8) 0.35911(8) 0.69469(8) 0.0141(6) Uani 1 1 d . . . . .
O2 O 0.66165(8) 0.28867(8) 0.71483(7) 0.0143(6) Uani 1 1 d . . . . .
O3 O 0.75096(8) 0.32072(8) 0.65534(7) 0.0138(5) Uani 1 1 d . . . . .
O4 O 0.73176(8) 0.27386(8) 0.71941(7) 0.0147(6) Uani 1 1 d . . . . .
O5 O 0.57602(8) 0.25977(8) 0.58933(7) 0.0141(6) Uani 1 1 d . . . . .
O6 O 0.61571(9) 0.18694(8) 0.56178(7) 0.0144(6) Uani 1 1 d . . . . .
O7 O 0.60356(9) 0.27165(8) 0.53189(7) 0.0162(6) Uani 1 1 d . . . . .
O8 O 0.67577(9) 0.22283(9) 0.54801(8) 0.0178(6) Uani 1 1 d . . . . .
C1 C 0.63183(12) 0.34204(12) 0.57362(10) 0.0116(7) Uani 1 1 d . . . . .
H1 H 0.614760 0.346058 0.551970 0.014 Uiso 1 1 calc R U . . .
C1L C 0.74023(12) 0.11504(13) 0.72310(12) 0.0196(9) Uani 1 1 d . . . . .
H1L H 0.743684 0.144646 0.732770 0.024 Uiso 1 1 calc R U . . .
C2 C 0.65064(11) 0.37750(12) 0.59088(10) 0.0118(7) Uani 1 1 d . . . . .
C2L C 0.75659(12) 0.10888(13) 0.68837(13) 0.0216(9) Uani 1 1 d . . . . .
H2L H 0.770369 0.134685 0.677461 0.026 Uiso 1 1 calc R U . . .
C2P C 0.66316(13) 0.32527(13) 0.73922(11) 0.0180(8) Uani 1 1 d . . . . .
H2PA H 0.686238 0.321862 0.757802 0.022 Uiso 1 1 calc R U . . .
H2PB H 0.635944 0.328160 0.752874 0.022 Uiso 1 1 calc R U . . .
C3 C 0.67512(11) 0.37003(12) 0.62257(11) 0.0112(7) Uani 1 1 d . . . . .
H3 H 0.688729 0.393335 0.634477 0.013 Uiso 1 1 calc R U . . .
C3L C 0.77269(14) 0.06738(14) 0.67205(15) 0.0277(10) Uani 1 1 d . . . . .
H3LA H 0.802187 0.062647 0.680704 0.033 Uiso 1 1 calc R U . . .
H3LB H 0.773320 0.069808 0.644413 0.033 Uiso 1 1 calc R U . . .
C3P C 0.78377(12) 0.31084(13) 0.68226(11) 0.0163(8) Uani 1 1 d . . . . .
H3PA H 0.786185 0.334129 0.700760 0.020 Uiso 1 1 calc R U . . .
H3PB H 0.811437 0.307876 0.669333 0.020 Uiso 1 1 calc R U . . .
C4 C 0.68034(11) 0.32958(12) 0.63741(10) 0.0111(7) Uani 1 1 d . . . . .
C4L C 0.74519(13) 0.02808(13) 0.68303(13) 0.0234(9) Uani 1 1 d . . . . .
H4LA H 0.749908 0.005307 0.664368 0.028 Uiso 1 1 calc R U . . .
H4LB H 0.754927 0.017342 0.707631 0.028 Uiso 1 1 calc R U . . .
C4P C 0.77287(12) 0.27031(12) 0.70176(11) 0.0168(8) Uani 1 1 d . . . . .
H4PA H 0.772517 0.246698 0.683458 0.020 Uiso 1 1 calc R U . . .
H4PB H 0.794692 0.263929 0.720919 0.020 Uiso 1 1 calc R U . . .
C5 C 0.70947(12) 0.32349(11) 0.67068(11) 0.0117(7) Uani 1 1 d . . . . .
C5L C 0.69813(13) 0.03731(12) 0.68528(12) 0.0170(8) Uani 1 1 d . . . . .
H5L H 0.681002 0.020298 0.667074 0.020 Uiso 1 1 calc R U . . .
C5P C 0.55084(12) 0.22360(12) 0.57767(12) 0.0175(8) Uani 1 1 d . . . . .
H5PA H 0.542465 0.226904 0.551103 0.021 Uiso 1 1 calc R U . . .
H5PB H 0.524676 0.221920 0.592977 0.021 Uiso 1 1 calc R U . . .
C6 C 0.69871(12) 0.28252(11) 0.69349(11) 0.0125(8) Uani 1 1 d . . . . .
C6L C 0.67097(13) 0.36410(12) 0.71576(12) 0.0170(8) Uani 1 1 d . . . . .
H6LA H 0.646903 0.368417 0.698332 0.020 Uiso 1 1 calc R U . . .
H6LB H 0.673094 0.389397 0.732119 0.020 Uiso 1 1 calc R U . . .
C6P C 0.57644(12) 0.18364(12) 0.58242(12) 0.0167(8) Uani 1 1 d . . . . .
H6PA H 0.582638 0.179072 0.609304 0.020 Uiso 1 1 calc R U . . .
H6PB H 0.559922 0.159000 0.573213 0.020 Uiso 1 1 calc R U . . .
C7 C 0.68892(11) 0.24464(12) 0.66833(11) 0.0118(7) Uani 1 1 d . . . . .
C7L C 0.67520(13) 0.04970(12) 0.71626(12) 0.0170(8) Uani 1 1 d . . . . .
H7L H 0.645149 0.039423 0.716467 0.020 Uiso 1 1 calc R U . . .
C7P C 0.63965(14) 0.27251(14) 0.50702(11) 0.0225(9) Uani 1 1 d . . . . .
H7PA H 0.658938 0.295989 0.514155 0.027 Uiso 1 1 calc R U . . .
H7PB H 0.629988 0.277427 0.480999 0.027 Uiso 1 1 calc R U . . .
C8 C 0.69484(11) 0.20354(12) 0.68218(11) 0.0127(7) Uani 1 1 d . . . . .
H8 H 0.707304 0.199818 0.706191 0.015 Uiso 1 1 calc R U . . .
C8L C 0.69264(14) 0.06042(13) 0.75442(12) 0.0201(9) Uani 1 1 d . . . . .
H8LA H 0.694386 0.034016 0.769402 0.024 Uiso 1 1 calc R U . . .
H8LB H 0.672500 0.079745 0.767191 0.024 Uiso 1 1 calc R U . . .
C8P C 0.66308(15) 0.23048(14) 0.50941(11) 0.0221(9) Uani 1 1 d . . . . .
H8PA H 0.644396 0.207211 0.500679 0.026 Uiso 1 1 calc R U . . .
H8PB H 0.688504 0.231248 0.493107 0.026 Uiso 1 1 calc R U . . .
C9 C 0.68281(11) 0.16770(12) 0.66146(11) 0.0123(7) Uani 1 1 d . . . . .
C9L C 0.73662(14) 0.08143(13) 0.75369(13) 0.0227(9) Uani 1 1 d . . . . .
H9LA H 0.742211 0.094772 0.778311 0.027 Uiso 1 1 calc R U . . .
H9LB H 0.758518 0.059349 0.749551 0.027 Uiso 1 1 calc R U . . .
C10 C 0.66578(11) 0.17562(12) 0.62560(11) 0.0130(7) Uani 1 1 d . . . . .
H10 H 0.658359 0.152079 0.610296 0.016 Uiso 1 1 calc R U . . .
C11 C 0.65939(11) 0.21612(12) 0.61170(10) 0.0103(7) Uani 1 1 d . . . . .
C12 C 0.64085(12) 0.22202(12) 0.57283(10) 0.0128(7) Uani 1 1 d . . . . .
C13 C 0.61473(12) 0.26357(12) 0.56987(10) 0.0120(7) Uani 1 1 d . . . . .
C14 C 0.63770(12) 0.30104(12) 0.58764(10) 0.0123(7) Uani 1 1 d . . . . .
C15 C 0.66243(11) 0.29444(12) 0.61947(10) 0.0113(7) Uani 1 1 d . . . . .
C16 C 0.67061(11) 0.25147(12) 0.63327(10) 0.0106(7) Uani 1 1 d . . . . .
Cl1S Cl 0.61899(5) 0.17879(5) 0.76763(4) 0.0448(3) Uani 1 1 d . . . . .
Cl2S Cl 0.56784(6) 0.25637(6) 0.76779(5) 0.0629(4) Uani 1 1 d . . . . .
C1S C 0.59255(16) 0.21763(16) 0.74007(14) 0.0330(11) Uani 1 1 d . . . . .
H1SA H 0.613355 0.231494 0.723261 0.040 Uiso 1 1 calc R U . . .
H1SB H 0.570914 0.203509 0.724260 0.040 Uiso 1 1 calc R U . . .

loop_
_atom_site_aniso_label
_atom_site_aniso_U_11
_atom_site_aniso_U_22
_atom_site_aniso_U_33
_atom_site_aniso_U_23
_atom_site_aniso_U_13
_atom_site_aniso_U_12
Pt1 0.00885(8) 0.00723(8) 0.01535(8) 0.00117(5) -0.00394(5) -0.00022(5)
O1 0.0149(14) 0.0089(13) 0.0185(14) -0.0026(11) -0.0039(11) 0.0001(10)
O2 0.0120(13) 0.0148(14) 0.0160(14) -0.0028(11) -0.0006(11) -0.0044(11)
O3 0.0088(12) 0.0161(13) 0.0166(13) 0.0033(11) -0.0028(11) -0.0003(10)
O4 0.0160(14) 0.0157(13) 0.0123(13) 0.0033(11) -0.0057(11) 0.0006(11)
O5 0.0126(13) 0.0109(13) 0.0188(14) -0.0033(11) -0.0029(11) -0.0010(10)
O6 0.0179(14) 0.0099(13) 0.0153(13) -0.0030(10) -0.0047(11) 0.0004(10)
O7 0.0218(15) 0.0157(14) 0.0112(13) -0.0001(11) -0.0064(11) 0.0049(11)
O8 0.0190(14) 0.0194(15) 0.0150(14) 0.0024(11) 0.0023(11) 0.0023(11)
C1 0.0123(18) 0.0115(18) 0.0111(18) 0.0002(14) -0.0052(14) 0.0018(14)
C1L 0.0126(19) 0.0124(19) 0.034(2) 0.0035(17) -0.0162(17) -0.0043(15)
C2 0.0097(18) 0.0122(18) 0.0133(18) 0.0017(15) 0.0028(14) -0.0007(14)
C2L 0.0048(18) 0.020(2) 0.040(3) 0.0071(19) -0.0077(17) -0.0009(15)
C2P 0.021(2) 0.017(2) 0.016(2) -0.0059(16) 0.0019(16) 0.0006(16)
C3 0.0038(16) 0.0134(19) 0.0164(19) 0.0008(15) -0.0004(14) -0.0002(13)
C3L 0.016(2) 0.021(2) 0.047(3) 0.004(2) 0.003(2) 0.0051(17)
C3P 0.0127(19) 0.0161(19) 0.020(2) 0.0013(16) -0.0073(16) -0.0033(15)
C4 0.0089(17) 0.0127(18) 0.0119(18) 0.0019(14) 0.0001(14) -0.0004(14)
C4L 0.019(2) 0.016(2) 0.035(2) 0.0015(18) -0.0038(19) 0.0076(17)
C4P 0.0136(19) 0.017(2) 0.020(2) 0.0038(16) -0.0036(16) 0.0013(15)
C5 0.0125(18) 0.0052(17) 0.0173(19) 0.0007(14) -0.0015(15) -0.0012(14)
C5L 0.019(2) 0.0058(17) 0.026(2) 0.0035(16) -0.0095(17) 0.0033(15)
C5P 0.0095(18) 0.0150(19) 0.028(2) -0.0059(17) -0.0053(16) -0.0035(15)
C6 0.0163(19) 0.0061(17) 0.0150(18) 0.0009(14) -0.0051(15) 0.0002(14)
C6L 0.0157(19) 0.0137(19) 0.022(2) -0.0034(16) -0.0006(16) 0.0006(15)
C6P 0.017(2) 0.0102(18) 0.023(2) -0.0014(16) -0.0026(16) -0.0020(15)
C7 0.0106(18) 0.0109(18) 0.0138(18) -0.0002(15) -0.0005(14) 0.0008(14)
C7L 0.017(2) 0.0067(17) 0.027(2) 0.0070(16) -0.0081(17) -0.0023(14)
C7P 0.032(2) 0.023(2) 0.012(2) 0.0015(16) -0.0016(18) 0.0054(18)
C8 0.0100(18) 0.0113(18) 0.0169(19) 0.0031(15) -0.0032(15) -0.0007(14)
C8L 0.028(2) 0.015(2) 0.017(2) 0.0028(16) -0.0041(17) -0.0048(17)
C8P 0.029(2) 0.027(2) 0.0097(19) 0.0002(17) 0.0018(17) 0.0069(19)
C9 0.0064(17) 0.0123(18) 0.018(2) 0.0052(15) 0.0001(14) 0.0034(14)
C9L 0.025(2) 0.016(2) 0.027(2) 0.0031(17) -0.0162(19) -0.0015(17)
C10 0.0089(17) 0.0123(18) 0.0178(19) -0.0017(15) 0.0008(15) 0.0005(14)
C11 0.0072(17) 0.0106(18) 0.0129(18) 0.0004(14) -0.0007(14) 0.0043(13)
C12 0.0159(19) 0.0123(18) 0.0102(18) 0.0018(14) -0.0004(15) -0.0023(15)
C13 0.0118(18) 0.0145(18) 0.0098(17) 0.0005(15) -0.0002(14) 0.0024(14)
C14 0.0139(18) 0.0145(19) 0.0086(17) -0.0004(14) 0.0025(14) -0.0004(15)
C15 0.0079(17) 0.0124(18) 0.0137(18) 0.0024(15) 0.0010(14) 0.0004(14)
C16 0.0081(17) 0.0111(18) 0.0127(18) 0.0021(14) 0.0006(14) -0.0012(14)
Cl1S 0.0426(8) 0.0479(8) 0.0439(8) -0.0007(6) -0.0203(6) -0.0023(6)
Cl2S 0.0779(12) 0.0521(9) 0.0586(10) -0.0053(8) 0.0111(9) 0.0115(8)
C1S 0.032(3) 0.034(3) 0.033(3) -0.001(2) -0.004(2) -0.012(2)

_geom_special_details            
;
 All esds (except the esd in the dihedral angle between two l.s. planes)
 are estimated using the full covariance matrix.  The cell esds are taken
 into account individually in the estimation of esds in distances, angles
 and torsion angles; correlations between esds in cell parameters are only
 used when they are defined by crystal symmetry.  An approximate (isotropic)
 treatment of cell esds is used for estimating esds involving l.s. planes.
;
loop_
_geom_bond_atom_site_label_1
_geom_bond_atom_site_label_2
_geom_bond_distance
_geom_bond_site_symmetry_2
_geom_bond_publ_flag
Pt1 C1L 2.286(4) . ?
Pt1 C2 2.015(4) 27_566 ?
Pt1 C2L 2.241(4) . ?
Pt1 C5L 2.240(4) . ?
Pt1 C7L 2.228(4) . ?
Pt1 C9 2.031(4) . ?
O1 C5 1.412(4) . ?
O1 C6L 1.448(5) . ?
O2 C2P 1.445(5) . ?
O2 C6 1.407(5) . ?
O3 C3P 1.445(4) . ?
O3 C5 1.419(5) . ?
O4 C4P 1.444(5) . ?
O4 C6 1.419(4) . ?
O5 C5P 1.449(4) . ?
O5 C13 1.408(4) . ?
O6 C6P 1.443(5) . ?
O6 C12 1.415(4) . ?
O7 C7P 1.442(5) . ?
O7 C13 1.424(4) . ?
O8 C8P 1.455(5) . ?
O8 C12 1.412(5) . ?
C1 H1 0.9500 . ?
C1 C2 1.406(5) . ?
C1 C14 1.397(5) . ?
C1L H1L 1.0000 . ?
C1L C2L 1.357(6) . ?
C1L C9L 1.525(6) . ?
C2 C3 1.389(5) . ?
C2L H2L 1.0000 . ?
C2L C3L 1.518(6) . ?
C2P H2PA 0.9900 . ?
C2P H2PB 0.9900 . ?
C2P C6L 1.502(6) . ?
C3 H3 0.9500 . ?
C3 C4 1.389(5) . ?
C3L H3LA 0.9900 . ?
C3L H3LB 0.9900 . ?
C3L C4L 1.560(6) . ?
C3P H3PA 0.9900 . ?
C3P H3PB 0.9900 . ?
C3P C4P 1.494(5) . ?
C4 C5 1.513(5) . ?
C4 C15 1.397(5) . ?
C4L H4LA 0.9900 . ?
C4L H4LB 0.9900 . ?
C4L C5L 1.512(6) . ?
C4P H4PA 0.9900 . ?
C4P H4PB 0.9900 . ?
C5 C6 1.563(5) . ?
C5L H5L 1.0000 . ?
C5L C7L 1.377(6) . ?
C5P H5PA 0.9900 . ?
C5P H5PB 0.9900 . ?
C5P C6P 1.504(5) . ?
C6 C7 1.525(5) . ?
C6L H6LA 0.9900 . ?
C6L H6LB 0.9900 . ?
C6P H6PA 0.9900 . ?
C6P H6PB 0.9900 . ?
C7 C8 1.398(5) . ?
C7 C16 1.395(5) . ?
C7L H7L 1.0000 . ?
C7L C8L 1.507(6) . ?
C7P H7PA 0.9900 . ?
C7P H7PB 0.9900 . ?
C7P C8P 1.517(6) . ?
C8 H8 0.9500 . ?
C8 C9 1.402(5) . ?
C8L H8LA 0.9900 . ?
C8L H8LB 0.9900 . ?
C8L C9L 1.535(6) . ?
C8P H8PA 0.9900 . ?
C8P H8PB 0.9900 . ?
C9 C10 1.411(5) . ?
C9L H9LA 0.9900 . ?
C9L H9LB 0.9900 . ?
C10 H10 0.9500 . ?
C10 C11 1.383(5) . ?
C11 C12 1.517(5) . ?
C11 C16 1.399(5) . ?
C12 C13 1.549(5) . ?
C13 C14 1.522(5) . ?
C14 C15 1.394(5) . ?
C15 C16 1.463(5) . ?
Cl1S C1S 1.777(5) . ?
Cl2S C1S 1.753(5) . ?
C1S H1SA 0.9900 . ?
C1S H1SB 0.9900 . ?

loop_
_geom_angle_atom_site_label_1
_geom_angle_atom_site_label_2
_geom_angle_atom_site_label_3
_geom_angle
_geom_angle_site_symmetry_1
_geom_angle_site_symmetry_3
_geom_angle_publ_flag
C2 Pt1 C1L 162.10(16) 27_566 . ?
C2 Pt1 C2L 162.48(16) 27_566 . ?
C2 Pt1 C5L 93.51(14) 27_566 . ?
C2 Pt1 C7L 88.95(14) 27_566 . ?
C2 Pt1 C9 86.35(15) 27_566 . ?
C2L Pt1 C1L 34.85(16) . . ?
C5L Pt1 C1L 86.22(14) . . ?
C5L Pt1 C2L 81.04(15) . . ?
C7L Pt1 C1L 80.34(14) . . ?
C7L Pt1 C2L 95.99(15) . . ?
C7L Pt1 C5L 35.90(15) . . ?
C9 Pt1 C1L 99.34(15) . . ?
C9 Pt1 C2L 93.77(15) . . ?
C9 Pt1 C5L 162.13(15) . . ?
C9 Pt1 C7L 161.67(15) . . ?
C5 O1 C6L 113.2(3) . . ?
C6 O2 C2P 114.1(3) . . ?
C5 O3 C3P 114.5(3) . . ?
C6 O4 C4P 112.8(3) . . ?
C13 O5 C5P 113.5(3) . . ?
C12 O6 C6P 113.1(3) . . ?
C13 O7 C7P 113.3(3) . . ?
C12 O8 C8P 112.6(3) . . ?
C2 C1 H1 119.3 . . ?
C14 C1 H1 119.3 . . ?
C14 C1 C2 121.4(3) . . ?
Pt1 C1L H1L 114.0 . . ?
C2L C1L Pt1 70.7(2) . . ?
C2L C1L H1L 114.0 . . ?
C2L C1L C9L 125.7(4) . . ?
C9L C1L Pt1 109.8(2) . . ?
C9L C1L H1L 114.0 . . ?
C1 C2 Pt1 120.1(3) . 20_657 ?
C3 C2 Pt1 122.8(3) . 20_657 ?
C3 C2 C1 117.2(3) . . ?
Pt1 C2L H2L 113.9 . . ?
C1L C2L Pt1 74.4(2) . . ?
C1L C2L H2L 113.9 . . ?
C1L C2L C3L 126.9(4) . . ?
C3L C2L Pt1 105.5(3) . . ?
C3L C2L H2L 113.9 . . ?
O2 C2P H2PA 110.0 . . ?
O2 C2P H2PB 110.0 . . ?
O2 C2P C6L 108.6(3) . . ?
H2PA C2P H2PB 108.4 . . ?
C6L C2P H2PA 110.0 . . ?
C6L C2P H2PB 110.0 . . ?
C2 C3 H3 118.9 . . ?
C4 C3 C2 122.1(3) . . ?
C4 C3 H3 118.9 . . ?
C2L C3L H3LA 108.8 . . ?
C2L C3L H3LB 108.8 . . ?
C2L C3L C4L 113.6(4) . . ?
H3LA C3L H3LB 107.7 . . ?
C4L C3L H3LA 108.8 . . ?
C4L C3L H3LB 108.8 . . ?
O3 C3P H3PA 109.8 . . ?
O3 C3P H3PB 109.8 . . ?
O3 C3P C4P 109.3(3) . . ?
H3PA C3P H3PB 108.3 . . ?
C4P C3P H3PA 109.8 . . ?
C4P C3P H3PB 109.8 . . ?
C3 C4 C5 119.2(3) . . ?
C3 C4 C15 120.2(3) . . ?
C15 C4 C5 120.3(3) . . ?
C3L C4L H4LA 108.8 . . ?
C3L C4L H4LB 108.8 . . ?
H4LA C4L H4LB 107.7 . . ?
C5L C4L C3L 113.9(3) . . ?
C5L C4L H4LA 108.8 . . ?
C5L C4L H4LB 108.8 . . ?
O4 C4P C3P 110.1(3) . . ?
O4 C4P H4PA 109.6 . . ?
O4 C4P H4PB 109.6 . . ?
C3P C4P H4PA 109.6 . . ?
C3P C4P H4PB 109.6 . . ?
H4PA C4P H4PB 108.2 . . ?
O1 C5 O3 105.9(3) . . ?
O1 C5 C4 112.5(3) . . ?
O1 C5 C6 110.0(3) . . ?
O3 C5 C4 105.2(3) . . ?
O3 C5 C6 110.5(3) . . ?
C4 C5 C6 112.5(3) . . ?
Pt1 C5L H5L 113.0 . . ?
C4L C5L Pt1 110.7(3) . . ?
C4L C5L H5L 113.0 . . ?
C7L C5L Pt1 71.6(2) . . ?
C7L C5L C4L 127.6(4) . . ?
C7L C5L H5L 113.0 . . ?
O5 C5P H5PA 109.8 . . ?
O5 C5P H5PB 109.8 . . ?
O5 C5P C6P 109.4(3) . . ?
H5PA C5P H5PB 108.2 . . ?
C6P C5P H5PA 109.8 . . ?
C6P C5P H5PB 109.8 . . ?
O2 C6 O4 106.3(3) . . ?
O2 C6 C5 110.4(3) . . ?
O2 C6 C7 105.0(3) . . ?
O4 C6 C5 109.8(3) . . ?
O4 C6 C7 112.5(3) . . ?
C7 C6 C5 112.5(3) . . ?
O1 C6L C2P 109.9(3) . . ?
O1 C6L H6LA 109.7 . . ?
O1 C6L H6LB 109.7 . . ?
C2P C6L H6LA 109.7 . . ?
C2P C6L H6LB 109.7 . . ?
H6LA C6L H6LB 108.2 . . ?
O6 C6P C5P 109.9(3) . . ?
O6 C6P H6PA 109.7 . . ?
O6 C6P H6PB 109.7 . . ?
C5P C6P H6PA 109.7 . . ?
C5P C6P H6PB 109.7 . . ?
H6PA C6P H6PB 108.2 . . ?
C8 C7 C6 119.2(3) . . ?
C16 C7 C6 119.5(3) . . ?
C16 C7 C8 121.0(3) . . ?
Pt1 C7L H7L 114.2 . . ?
C5L C7L Pt1 72.5(2) . . ?
C5L C7L H7L 114.2 . . ?
C5L C7L C8L 126.8(4) . . ?
C8L C7L Pt1 105.7(2) . . ?
C8L C7L H7L 114.2 . . ?
O7 C7P H7PA 109.8 . . ?
O7 C7P H7PB 109.8 . . ?
O7 C7P C8P 109.4(3) . . ?
H7PA C7P H7PB 108.2 . . ?
C8P C7P H7PA 109.8 . . ?
C8P C7P H7PB 109.8 . . ?
C7 C8 H8 119.3 . . ?
C7 C8 C9 121.5(4) . . ?
C9 C8 H8 119.3 . . ?
C7L C8L H8LA 108.7 . . ?
C7L C8L H8LB 108.7 . . ?
C7L C8L C9L 114.2(4) . . ?
H8LA C8L H8LB 107.6 . . ?
C9L C8L H8LA 108.7 . . ?
C9L C8L H8LB 108.7 . . ?
O8 C8P C7P 109.3(3) . . ?
O8 C8P H8PA 109.8 . . ?
O8 C8P H8PB 109.8 . . ?
C7P C8P H8PA 109.8 . . ?
C7P C8P H8PB 109.8 . . ?
H8PA C8P H8PB 108.3 . . ?
C8 C9 Pt1 123.9(3) . . ?
C8 C9 C10 116.1(3) . . ?
C10 C9 Pt1 119.9(3) . . ?
C1L C9L C8L 112.2(3) . . ?
C1L C9L H9LA 109.2 . . ?
C1L C9L H9LB 109.2 . . ?
C8L C9L H9LA 109.2 . . ?
C8L C9L H9LB 109.2 . . ?
H9LA C9L H9LB 107.9 . . ?
C9 C10 H10 118.5 . . ?
C11 C10 C9 123.0(4) . . ?
C11 C10 H10 118.5 . . ?
C10 C11 C12 119.8(3) . . ?
C10 C11 C16 120.0(3) . . ?
C16 C11 C12 120.2(3) . . ?
O6 C12 C11 112.0(3) . . ?
O6 C12 C13 110.1(3) . . ?
O8 C12 O6 105.9(3) . . ?
O8 C12 C11 106.1(3) . . ?
O8 C12 C13 110.8(3) . . ?
C11 C12 C13 111.7(3) . . ?
O5 C13 O7 105.8(3) . . ?
O5 C13 C12 110.8(3) . . ?
O5 C13 C14 105.7(3) . . ?
O7 C13 C12 110.3(3) . . ?
O7 C13 C14 112.1(3) . . ?
C14 C13 C12 111.9(3) . . ?
C1 C14 C13 120.3(3) . . ?
C15 C14 C1 120.3(3) . . ?
C15 C14 C13 119.3(3) . . ?
C4 C15 C16 120.5(3) . . ?
C14 C15 C4 118.8(3) . . ?
C14 C15 C16 120.7(3) . . ?
C7 C16 C11 118.4(3) . . ?
C7 C16 C15 121.2(3) . . ?
C11 C16 C15 120.4(3) . . ?
Cl1S C1S H1SA 109.2 . . ?
Cl1S C1S H1SB 109.2 . . ?
Cl2S C1S Cl1S 112.0(3) . . ?
Cl2S C1S H1SA 109.2 . . ?
Cl2S C1S H1SB 109.2 . . ?
H1SA C1S H1SB 107.9 . . ?

loop_
_geom_torsion_atom_site_label_1
_geom_torsion_atom_site_label_2
_geom_torsion_atom_site_label_3
_geom_torsion_atom_site_label_4
_geom_torsion
_geom_torsion_site_symmetry_1
_geom_torsion_site_symmetry_2
_geom_torsion_site_symmetry_3
_geom_torsion_site_symmetry_4
_geom_torsion_publ_flag
Pt1 C1L C2L C3L -97.9(4) . . . . ?
Pt1 C1L C9L C8L -15.7(4) . . . . ?
Pt1 C2 C3 C4 -179.9(3) 20_657 . . . ?
Pt1 C2L C3L C4L -42.8(4) . . . . ?
Pt1 C5L C7L C8L -96.9(4) . . . . ?
Pt1 C7L C8L C9L -46.2(4) . . . . ?
Pt1 C9 C10 C11 174.4(3) . . . . ?
O1 C5 C6 O2 51.5(4) . . . . ?
O1 C5 C6 O4 -65.5(4) . . . . ?
O1 C5 C6 C7 168.4(3) . . . . ?
O2 C2P C6L O1 -57.4(4) . . . . ?
O2 C6 C7 C8 -84.5(4) . . . . ?
O2 C6 C7 C16 89.6(4) . . . . ?
O3 C3P C4P O4 -57.2(4) . . . . ?
O3 C5 C6 O2 168.0(3) . . . . ?
O3 C5 C6 O4 51.1(4) . . . . ?
O3 C5 C6 C7 -75.0(4) . . . . ?
O4 C6 C7 C8 30.7(5) . . . . ?
O4 C6 C7 C16 -155.1(3) . . . . ?
O5 C5P C6P O6 -56.3(4) . . . . ?
O5 C13 C14 C1 -90.3(4) . . . . ?
O5 C13 C14 C15 85.6(4) . . . . ?
O6 C12 C13 O5 52.5(4) . . . . ?
O6 C12 C13 O7 -64.2(4) . . . . ?
O6 C12 C13 C14 170.3(3) . . . . ?
O7 C7P C8P O8 -57.4(4) . . . . ?
O7 C13 C14 C1 24.5(5) . . . . ?
O7 C13 C14 C15 -159.7(3) . . . . ?
O8 C12 C13 O5 169.4(3) . . . . ?
O8 C12 C13 O7 52.6(4) . . . . ?
O8 C12 C13 C14 -72.9(4) . . . . ?
C1 C2 C3 C4 -1.4(5) . . . . ?
C1 C14 C15 C4 1.4(5) . . . . ?
C1 C14 C15 C16 -176.8(3) . . . . ?
C1L C2L C3L C4L 39.2(6) . . . . ?
C2 C1 C14 C13 176.1(3) . . . . ?
C2 C1 C14 C15 0.3(6) . . . . ?
C2 C3 C4 C5 176.6(3) . . . . ?
C2 C3 C4 C15 3.1(6) . . . . ?
C2L C1L C9L C8L -95.8(5) . . . . ?
C2L C3L C4L C5L 36.3(6) . . . . ?
C2P O2 C6 O4 64.4(4) . . . . ?
C2P O2 C6 C5 -54.8(4) . . . . ?
C2P O2 C6 C7 -176.2(3) . . . . ?
C3 C4 C5 O1 32.3(5) . . . . ?
C3 C4 C5 O3 -82.5(4) . . . . ?
C3 C4 C5 C6 157.1(3) . . . . ?
C3 C4 C15 C14 -3.0(5) . . . . ?
C3 C4 C15 C16 175.1(3) . . . . ?
C3L C4L C5L Pt1 -9.4(5) . . . . ?
C3L C4L C5L C7L -91.6(5) . . . . ?
C3P O3 C5 O1 66.2(4) . . . . ?
C3P O3 C5 C4 -174.5(3) . . . . ?
C3P O3 C5 C6 -52.9(4) . . . . ?
C4 C5 C6 O2 -74.7(4) . . . . ?
C4 C5 C6 O4 168.3(3) . . . . ?
C4 C5 C6 C7 42.2(4) . . . . ?
C4 C15 C16 C7 13.0(5) . . . . ?
C4 C15 C16 C11 -168.2(3) . . . . ?
C4L C5L C7L Pt1 102.4(4) . . . . ?
C4L C5L C7L C8L 5.5(6) . . . . ?
C4P O4 C6 O2 -175.1(3) . . . . ?
C4P O4 C6 C5 -55.6(4) . . . . ?
C4P O4 C6 C7 70.5(4) . . . . ?
C5 O1 C6L C2P 59.1(4) . . . . ?
C5 O3 C3P C4P 56.4(4) . . . . ?
C5 C4 C15 C14 -176.4(3) . . . . ?
C5 C4 C15 C16 1.8(5) . . . . ?
C5 C6 C7 C8 155.4(3) . . . . ?
C5 C6 C7 C16 -30.5(5) . . . . ?
C5L C7L C8L C9L 33.5(6) . . . . ?
C5P O5 C13 O7 64.8(4) . . . . ?
C5P O5 C13 C12 -54.8(4) . . . . ?
C5P O5 C13 C14 -176.2(3) . . . . ?
C6 O2 C2P C6L 58.2(4) . . . . ?
C6 O4 C4P C3P 60.0(4) . . . . ?
C6 C7 C8 C9 174.3(3) . . . . ?
C6 C7 C16 C11 -175.9(3) . . . . ?
C6 C7 C16 C15 2.9(5) . . . . ?
C6L O1 C5 O3 -174.1(3) . . . . ?
C6L O1 C5 C4 71.5(4) . . . . ?
C6L O1 C5 C6 -54.7(4) . . . . ?
C6P O6 C12 O8 -175.0(3) . . . . ?
C6P O6 C12 C11 69.8(4) . . . . ?
C6P O6 C12 C13 -55.1(4) . . . . ?
C7 C8 C9 Pt1 -174.9(3) . . . . ?
C7 C8 C9 C10 2.0(5) . . . . ?
C7L C8L C9L C1L 42.7(5) . . . . ?
C7P O7 C13 O5 -174.5(3) . . . . ?
C7P O7 C13 C12 -54.7(4) . . . . ?
C7P O7 C13 C14 70.8(4) . . . . ?
C8 C7 C16 C11 -1.8(5) . . . . ?
C8 C7 C16 C15 176.9(3) . . . . ?
C8 C9 C10 C11 -2.6(5) . . . . ?
C8P O8 C12 O6 63.7(4) . . . . ?
C8P O8 C12 C11 -177.1(3) . . . . ?
C8P O8 C12 C13 -55.7(4) . . . . ?
C9 C10 C11 C12 -179.9(3) . . . . ?
C9 C10 C11 C16 1.0(6) . . . . ?
C9L C1L C2L Pt1 101.0(4) . . . . ?
C9L C1L C2L C3L 3.1(6) . . . . ?
C10 C11 C12 O6 25.8(5) . . . . ?
C10 C11 C12 O8 -89.4(4) . . . . ?
C10 C11 C12 C13 149.8(3) . . . . ?
C10 C11 C16 C7 1.2(5) . . . . ?
C10 C11 C16 C15 -177.5(3) . . . . ?
C11 C12 C13 O5 -72.6(4) . . . . ?
C11 C12 C13 O7 170.7(3) . . . . ?
C11 C12 C13 C14 45.2(4) . . . . ?
C12 O6 C6P C5P 58.2(4) . . . . ?
C12 O8 C8P C7P 58.6(4) . . . . ?
C12 C11 C16 C7 -177.8(3) . . . . ?
C12 C11 C16 C15 3.4(5) . . . . ?
C12 C13 C14 C1 149.0(3) . . . . ?
C12 C13 C14 C15 -35.1(5) . . . . ?
C13 O5 C5P C6P 57.1(4) . . . . ?
C13 O7 C7P C8P 57.9(4) . . . . ?
C13 C14 C15 C4 -174.5(3) . . . . ?
C13 C14 C15 C16 7.3(5) . . . . ?
C14 C1 C2 Pt1 178.2(3) . . . 20_657 ?
C14 C1 C2 C3 -0.3(5) . . . . ?
C14 C15 C16 C7 -168.8(3) . . . . ?
C14 C15 C16 C11 9.9(5) . . . . ?
C15 C4 C5 O1 -154.3(3) . . . . ?
C15 C4 C5 O3 90.9(4) . . . . ?
C15 C4 C5 C6 -29.4(5) . . . . ?
C16 C7 C8 C9 0.2(6) . . . . ?
C16 C11 C12 O6 -155.2(3) . . . . ?
C16 C11 C12 O8 89.7(4) . . . . ?
C16 C11 C12 C13 -31.2(5) . . . . ?

_smtbx_masks_special_details     ?
loop_
_smtbx_masks_void_nr
_smtbx_masks_void_average_x
_smtbx_masks_void_average_y
_smtbx_masks_void_average_z
_smtbx_masks_void_volume
_smtbx_masks_void_count_electrons
_smtbx_masks_void_content
1 -0.042 -0.653 -0.273 14519.7 2559.1 ?

_smtbx_masks_void_probe_radius   1.2
_smtbx_masks_void_truncation_radius 1.2
_shelx_res_file                  
;
TITL solv_i41_acd_a.res in I4(1)/acd
    solv_i41_acd.res
    created by SHELXL-2018/3 at 21:34:05 on 10-Dec-2020
REM Old TITL solv_I41_acd in I41/acd #142
REM SHELXT solution in I4(1)/acd: R1 0.112, Rweak 0.004, Alpha 0.053
REM <I/s> 0.164 for 724 systematic absences, Orientation as input
REM Formula found by SHELXT: C38 O10 Cl4 Pt
CELL 0.71073 31.4833 31.4833 35.7073 90 90 90
ZERR 8 0.0008 0.0008 0.0011 0 0 0
LATT 2
SYMM 0.5-X,-Y,0.5+Z
SYMM 0.25-Y,0.75+X,0.25+Z
SYMM 0.25+Y,0.25-X,0.75+Z
SYMM 0.5-X,+Y,-Z
SYMM +X,-Y,0.5-Z
SYMM 0.25+Y,0.75+X,0.75-Z
SYMM 0.25-Y,0.25-X,0.25-Z
SFAC C H Cl O Pt
UNIT 1056 1088 64 256 32

L.S. 10 0 0
PLAN  10
SIZE 0.11 0.291 0.461
TEMP -173.15
CONF
BOND
list 4
MORE -1
BOND $H
ABIN
fmap 2 53
acta
OMIT 0 0 4
OMIT 5 5 6
OMIT 3 5 8
OMIT 1 3 4
OMIT 0 2 6
OMIT 1 24 1
REM <olex2.extras>
REM <HklSrc "%.\\solv_I41_acd.hkl">
REM </olex2.extras>

WGHT    0.030100  370.568207
FVAR       0.02943
PT1   5    0.685898    0.107247    0.681175    11.00000    0.00885    0.00723 =
         0.01535    0.00117   -0.00394   -0.00022
O1    4    0.709935    0.359108    0.694690    11.00000    0.01488    0.00893 =
         0.01846   -0.00256   -0.00392    0.00011
O2    4    0.661646    0.288666    0.714828    11.00000    0.01203    0.01480 =
         0.01598   -0.00282   -0.00064   -0.00444
O3    4    0.750956    0.320723    0.655336    11.00000    0.00882    0.01609 =
         0.01661    0.00330   -0.00280   -0.00027
O4    4    0.731758    0.273863    0.719414    11.00000    0.01596    0.01573 =
         0.01232    0.00334   -0.00574    0.00061
O5    4    0.576018    0.259774    0.589330    11.00000    0.01265    0.01089 =
         0.01884   -0.00333   -0.00289   -0.00096
O6    4    0.615713    0.186941    0.561776    11.00000    0.01792    0.00987 =
         0.01532   -0.00300   -0.00466    0.00038
O7    4    0.603560    0.271652    0.531894    11.00000    0.02178    0.01567 =
         0.01118   -0.00014   -0.00643    0.00490
O8    4    0.675774    0.222832    0.548010    11.00000    0.01896    0.01936 =
         0.01500    0.00236    0.00231    0.00229
C1    1    0.631828    0.342043    0.573623    11.00000    0.01234    0.01147 =
         0.01107    0.00025   -0.00518    0.00178
AFIX  43
H1    2    0.614760    0.346058    0.551970    11.00000   -1.20000
AFIX   0
C1L   1    0.740229    0.115038    0.723099    11.00000    0.01262    0.01243 =
         0.03389    0.00350   -0.01617   -0.00430
AFIX  13
H1L   2    0.743684    0.144646    0.732770    11.00000   -1.20000
AFIX   0
C2    1    0.650640    0.377500    0.590881    11.00000    0.00973    0.01225 =
         0.01334    0.00168    0.00284   -0.00066
C2L   1    0.756589    0.108882    0.688374    11.00000    0.00482    0.01951 =
         0.04038    0.00713   -0.00766   -0.00088
AFIX  13
H2L   2    0.770369    0.134685    0.677461    11.00000   -1.20000
AFIX   0
C2P   1    0.663155    0.325269    0.739215    11.00000    0.02111    0.01654 =
         0.01624   -0.00588    0.00194    0.00058
AFIX  23
H2PA  2    0.686238    0.321862    0.757802    11.00000   -1.20000
H2PB  2    0.635944    0.328160    0.752874    11.00000   -1.20000
AFIX   0
C3    1    0.675122    0.370032    0.622572    11.00000    0.00380    0.01337 =
         0.01642    0.00084   -0.00041   -0.00017
AFIX  43
H3    2    0.688729    0.393335    0.634477    11.00000   -1.20000
AFIX   0
C3L   1    0.772690    0.067377    0.672050    11.00000    0.01589    0.02055 =
         0.04679    0.00377    0.00333    0.00508
AFIX  23
H3LA  2    0.802187    0.062647    0.680704    11.00000   -1.20000
H3LB  2    0.773320    0.069808    0.644413    11.00000   -1.20000
AFIX   0
C3P   1    0.783774    0.310835    0.682257    11.00000    0.01269    0.01612 =
         0.02009    0.00133   -0.00731   -0.00331
AFIX  23
H3PA  2    0.786185    0.334129    0.700760    11.00000   -1.20000
H3PB  2    0.811437    0.307876    0.669333    11.00000   -1.20000
AFIX   0
C4    1    0.680342    0.329582    0.637409    11.00000    0.00885    0.01265 =
         0.01189    0.00188    0.00005   -0.00043
C4L   1    0.745189    0.028081    0.683028    11.00000    0.01902    0.01614 =
         0.03493    0.00152   -0.00379    0.00758
AFIX  23
H4LA  2    0.749908    0.005307    0.664368    11.00000   -1.20000
H4LB  2    0.754927    0.017342    0.707631    11.00000   -1.20000
AFIX   0
C4P   1    0.772873    0.270312    0.701764    11.00000    0.01362    0.01677 =
         0.01994    0.00378   -0.00363    0.00129
AFIX  23
H4PA  2    0.772517    0.246698    0.683458    11.00000   -1.20000
H4PB  2    0.794692    0.263929    0.720919    11.00000   -1.20000
AFIX   0
C5    1    0.709475    0.323491    0.670682    11.00000    0.01254    0.00523 =
         0.01733    0.00071   -0.00148   -0.00122
C5L   1    0.698131    0.037305    0.685278    11.00000    0.01900    0.00577 =
         0.02614    0.00346   -0.00945    0.00330
AFIX  13
H5L   2    0.681002    0.020298    0.667074    11.00000   -1.20000
AFIX   0
C5P   1    0.550839    0.223605    0.577668    11.00000    0.00950    0.01505 =
         0.02789   -0.00590   -0.00531   -0.00353
AFIX  23
H5PA  2    0.542465    0.226904    0.551103    11.00000   -1.20000
H5PB  2    0.524676    0.221920    0.592977    11.00000   -1.20000
AFIX   0
C6    1    0.698711    0.282521    0.693493    11.00000    0.01634    0.00612 =
         0.01495    0.00090   -0.00510    0.00018
C6L   1    0.670974    0.364097    0.715761    11.00000    0.01571    0.01368 =
         0.02167   -0.00345   -0.00060    0.00058
AFIX  23
H6LA  2    0.646903    0.368417    0.698332    11.00000   -1.20000
H6LB  2    0.673094    0.389397    0.732119    11.00000   -1.20000
AFIX   0
C6P   1    0.576435    0.183638    0.582423    11.00000    0.01667    0.01018 =
         0.02319   -0.00141   -0.00257   -0.00204
AFIX  23
H6PA  2    0.582638    0.179072    0.609304    11.00000   -1.20000
H6PB  2    0.559922    0.159000    0.573213    11.00000   -1.20000
AFIX   0
C7    1    0.688920    0.244637    0.668327    11.00000    0.01056    0.01091 =
         0.01379   -0.00019   -0.00053    0.00081
C7L   1    0.675202    0.049699    0.716258    11.00000    0.01711    0.00669 =
         0.02729    0.00702   -0.00809   -0.00232
AFIX  13
H7L   2    0.645149    0.039423    0.716467    11.00000   -1.20000
AFIX   0
C7P   1    0.639654    0.272506    0.507023    11.00000    0.03234    0.02294 =
         0.01227    0.00148   -0.00157    0.00540
AFIX  23
H7PA  2    0.658938    0.295989    0.514155    11.00000   -1.20000
H7PB  2    0.629988    0.277427    0.480999    11.00000   -1.20000
AFIX   0
C8    1    0.694841    0.203540    0.682185    11.00000    0.01001    0.01134 =
         0.01687    0.00313   -0.00321   -0.00068
AFIX  43
H8    2    0.707304    0.199818    0.706191    11.00000   -1.20000
AFIX   0
C8L   1    0.692638    0.060418    0.754421    11.00000    0.02801    0.01496 =
         0.01729    0.00283   -0.00411   -0.00482
AFIX  23
H8LA  2    0.694386    0.034016    0.769402    11.00000   -1.20000
H8LB  2    0.672500    0.079745    0.767191    11.00000   -1.20000
AFIX   0
C8P   1    0.663080    0.230485    0.509409    11.00000    0.02917    0.02738 =
         0.00966    0.00016    0.00179    0.00693
AFIX  23
H8PA  2    0.644396    0.207211    0.500679    11.00000   -1.20000
H8PB  2    0.688504    0.231248    0.493107    11.00000   -1.20000
AFIX   0
C9    1    0.682806    0.167695    0.661462    11.00000    0.00642    0.01229 =
         0.01805    0.00516    0.00012    0.00337
C9L   1    0.736624    0.081425    0.753695    11.00000    0.02518    0.01566 =
         0.02712    0.00312   -0.01615   -0.00151
AFIX  23
H9LA  2    0.742211    0.094772    0.778311    11.00000   -1.20000
H9LB  2    0.758518    0.059349    0.749551    11.00000   -1.20000
AFIX   0
C10   1    0.665776    0.175624    0.625596    11.00000    0.00887    0.01230 =
         0.01776   -0.00167    0.00078    0.00047
AFIX  43
H10   2    0.658359    0.152079    0.610296    11.00000   -1.20000
AFIX   0
C11   1    0.659391    0.216121    0.611705    11.00000    0.00723    0.01063 =
         0.01290    0.00042   -0.00072    0.00434
C12   1    0.640853    0.222021    0.572826    11.00000    0.01591    0.01225 =
         0.01025    0.00182   -0.00037   -0.00234
C13   1    0.614726    0.263566    0.569869    11.00000    0.01177    0.01448 =
         0.00979    0.00048   -0.00022    0.00238
C14   1    0.637700    0.301040    0.587635    11.00000    0.01387    0.01449 =
         0.00855   -0.00043    0.00251   -0.00035
C15   1    0.662431    0.294436    0.619473    11.00000    0.00794    0.01239 =
         0.01367    0.00244    0.00098    0.00041
C16   1    0.670615    0.251468    0.633267    11.00000    0.00812    0.01108 =
         0.01273    0.00206    0.00060   -0.00123

CL1S  3    0.618993    0.178786    0.767628    11.00000    0.04257    0.04794 =
         0.04394   -0.00067   -0.02032   -0.00232
CL2S  3    0.567836    0.256375    0.767787    11.00000    0.07795    0.05213 =
         0.05863   -0.00531    0.01111    0.01150
C1S   1    0.592545    0.217628    0.740071    11.00000    0.03232    0.03399 =
         0.03261   -0.00150   -0.00358   -0.01197
AFIX  23
H1SA  2    0.613355    0.231494    0.723261    11.00000   -1.20000
H1SB  2    0.570914    0.203509    0.724260    11.00000   -1.20000
AFIX   0
HKLF 4


REM  solv_i41_acd_a.res in I4(1)/acd
REM wR2 = 0.0761, GooF = S = 1.048, Restrained GooF = 1.048 for all data
REM R1 = 0.0277 for 7345 Fo > 4sig(Fo) and 0.0376 for all 8768 data
REM 397 parameters refined using 0 restraints

END

WGHT      0.0301    370.6736

REM Highest difference peak  0.632,  deepest hole -0.733,  1-sigma level  0.103
Q1    1   0.5476  0.2345  0.7696  11.00000  0.05    0.63
Q2    1   0.8169  0.2632  0.6789  11.00000  0.05    0.50
Q3    1   0.5882  0.2491  0.7916  11.00000  0.05    0.46
Q4    1   0.6805  0.3589  0.6608  11.00000  0.05    0.45
Q5    1   0.6740  0.1529  0.6703  11.00000  0.05    0.42
Q6    1   0.7291  0.1506  0.7302  11.00000  0.05    0.41
Q7    1   0.7098  0.3696  0.6725  11.00000  0.05    0.41
Q8    1   0.6890  0.3910  0.7355  11.00000  0.05    0.39
Q9    1   0.5614  0.2023  0.5798  11.00000  0.05    0.38
Q10   1   0.5225  0.1701  0.5709  11.00000  0.05    0.36
;
_shelx_res_checksum              63026
_shelx_hkl_file                  
;
  -4   0   0  397.96   17.40
  -4   0   0  411.76   18.30
  -4   0   0  393.36   17.50
  -4   0   0  422.56   17.80
  -4   0   0  387.46   17.50
   4   0   0  405.56   17.50
   4   0   0  436.16   17.90
   4   0   0  425.56   17.70
   4   0   0  407.36   18.20
   4   0   0  400.96   17.50
  -6   0   0 2895.71  121.99
  -6   0   0 2877.01  122.29
  -6   0   0 2971.80  121.99
  -6   0   0 2921.31  122.29
  -6   0   0 2960.70  123.19
  -6   0   0 2875.61  121.79
   6   0   0 3016.60  123.09
   6   0   0 2903.71  121.89
   6   0   0 2928.91  122.19
   6   0   0 3172.08  122.59
   6   0   0 2848.31  121.89
   6   0   0 2984.30  122.19
  -8   0   0  350.66   16.60
  -8   0   0  364.36   16.70
  -8   0   0  357.76   16.30
  -8   0   0  366.36   17.20
  -8   0   0  366.86   17.10
  -8   0   0  361.06   18.20
   8   0   0  368.86   16.90
   8   0   0  370.36   16.80
   8   0   0  368.66   16.50
   8   0   0  375.76   17.40
   8   0   0  372.16   16.60
   8   0   0  393.86   18.20
 -10   0   0   14.60    3.20
 -10   0   0   13.30    2.70
 -10   0   0   13.20    3.10
 -10   0   0   14.50    4.40
 -10   0   0    9.30    2.50
 -10   0   0   16.30    2.90
  10   0   0   18.80    3.00
  10   0   0   16.40    3.10
  10   0   0   16.30    2.60
  10   0   0   15.40    2.50
  10   0   0   16.30    4.40
  10   0   0   10.90    3.40
 -12   0   0   69.39    8.30
 -12   0   0   72.49    5.50
 -12   0   0   72.49    5.90
 -12   0   0   75.59    6.80
 -12   0   0   70.89    7.00
  12   0   0   78.89    6.50
  12   0   0   67.79    8.30
  12   0   0   67.89    5.50
  12   0   0   61.69    5.60
  12   0   0   68.19    6.30
  12   0   0   79.19    7.00
 -14   0   0  174.68   11.70
 -14   0   0  177.08   11.30
 -14   0   0  162.18   13.90
 -14   0   0  166.28    9.80
 -14   0   0  179.88   10.60
  14   0   0  168.08   10.10
  14   0   0  189.58   10.80
  14   0   0  184.68   11.00
  14   0   0  175.98    9.80
  14   0   0  170.48   13.00
  14   0   0  190.88   11.80
 -16   0   0  862.21   43.70
 -16   0   0  916.11   41.10
 -16   0   0  923.81   39.60
 -16   0   0  959.30   40.60
 -16   0   0  863.41   41.50
  16   0   0  877.91   39.30
  16   0   0  905.11   39.90
  16   0   0  882.01   41.70
  16   0   0  925.31   40.50
  16   0   0  880.61   40.50
  16   0   0  957.70   43.20
 -18   0   0 1226.88   54.69
 -18   0   0 1369.46   56.09
 -18   0   0 1320.87   56.69
 -18   0   0 1228.18   57.09
 -18   0   0 1180.68   59.09
  18   0   0 1298.47   54.49
  18   0   0 1293.27   55.69
  18   0   0 1239.28   55.79
  18   0   0 1258.67   55.09
  18   0   0 1292.47   57.49
  18   0   0 1256.87   59.29
 -20   0   0    7.30    5.70
 -20   0   0   12.80    4.90
 -20   0   0   18.50    5.80
 -20   0   0    7.20    7.60
 -20   0   0   16.60    4.30
  20   0   0   10.80    3.60
  20   0   0   17.60    8.00
  20   0   0    4.40    4.60
  20   0   0    7.70    6.50
  20   0   0    6.00    4.00
  20   0   0    5.50    4.80
 -22   0   0  265.57   18.40
 -22   0   0  239.28   21.80
 -22   0   0  271.47   16.80
 -22   0   0  270.57   14.90
 -22   0   0  290.67   17.90
  22   0   0  281.37   20.90
  22   0   0  280.57   16.10
  22   0   0  261.57   15.20
  22   0   0  285.47   16.60
  22   0   0  242.88   18.00
  22   0   0  265.67   14.10
 -24   0   0 1518.15   76.09
 -24   0   0 1670.23   71.69
 -24   0   0 1597.44   72.59
 -24   0   0 1705.03   70.89
 -24   0   0 1568.74   68.59
  24   0   0 1502.35   72.59
  24   0   0 1542.15   68.89
  24   0   0 1567.94   67.89
  24   0   0 1593.04   69.99
  24   0   0 1662.53   69.89
 -26   0   0  110.09   16.10
 -26   0   0  121.89   14.20
 -26   0   0  129.19   13.60
 -26   0   0  113.79   13.60
  26   0   0  115.99   10.60
  26   0   0  124.09   12.00
  26   0   0   88.89   11.90
  26   0   0  117.69    8.90
  26   0   0  126.49   12.70
 -28   0   0 1199.08   59.39
 -28   0   0 1295.57   57.49
 -28   0   0 1140.99   63.59
 -28   0   0 1342.97   58.59
  28   0   0 1225.08   54.29
  28   0   0 1159.58   52.69
  28   0   0 1231.78   55.79
  28   0   0 1236.08   59.29
  28   0   0 1222.68   55.19
 -30   0   0  353.26   24.60
 -30   0   0  365.96   23.40
 -30   0   0  322.77   31.30
 -30   0   0  321.37   25.60
  30   0   0  328.57   18.50
  30   0   0  317.17   21.00
  30   0   0  321.27   16.20
  30   0   0  334.07   19.80
  30   0   0  321.27   24.80
 -32   0   0   12.10   10.70
 -32   0   0   12.90   16.10
 -32   0   0   -4.20   10.20
 -32   0   0    2.50   10.50
 -32   0   0    6.10   12.40
  32   0   0    7.20    6.20
  32   0   0   -2.10    5.30
  32   0   0  -11.00    8.70
  32   0   0    4.80    7.70
 -34   0   0  -22.40   11.00
 -34   0   0   15.00   11.90
 -34   0   0   -6.90   15.60
 -34   0   0  -16.70   13.70
 -34   0   0  -14.80   11.30
  34   0   0   -5.90    5.90
  34   0   0    2.50   12.00
  34   0   0   -6.50    5.60
 -36   0   0   88.89   17.40
 -36   0   0   74.39   17.00
  36   0   0   38.70   20.20
 -38   0   0   14.30   17.90
 -38   0   0   12.50   21.00
 -38   0   0  -12.50   15.60
 -38   0   0  -20.00   14.30
  38   0   0   18.30   14.30
  37  -1   0  -15.90   13.50
 -37   1   0  -11.20   16.80
 -37   1   0   -5.30   20.00
 -37   1   0   10.20   15.10
 -37   1   0   -1.60   13.80
  35  -1   0   -1.20   13.30
 -35   1   0   -2.70   12.50
 -35   1   0   -1.60   12.50
 -35   1   0  -25.60   16.00
 -35   1   0   -6.70   16.00
 -35   1   0   16.30   12.80
  33  -1   0   -1.60   11.10
  33  -1   0   -0.60    4.80
  33  -1   0    0.40    4.40
 -33   1   0   -3.30   15.80
 -33   1   0    3.30   10.80
 -33   1   0   -7.80   10.10
 -33   1   0   -1.90   10.80
  31  -1   0    7.50    9.70
  31  -1   0   -1.40    5.00
  31  -1   0    1.80    4.90
  31  -1   0    1.30    7.50
 -31   1   0    7.20    9.60
 -31   1   0   -3.30    9.10
 -31   1   0   11.30   10.10
 -31   1   0    0.30   12.80
  29  -1   0   -1.90    7.90
  29  -1   0   -7.70    3.80
  29  -1   0    3.70    6.90
  29  -1   0   -6.80    4.80
  29  -1   0    1.90    4.80
 -29   1   0   -4.20   12.30
 -29   1   0   13.20    8.00
 -29   1   0   -5.70    8.50
 -29   1   0   -2.40    8.40
  27  -1   0    0.50    4.10
  27  -1   0   -7.50    4.30
  27  -1   0    8.40    5.30
  27  -1   0    3.40    8.00
  27  -1   0   -3.80    8.00
  27  -1   0   -1.40    6.40
 -27   1   0  -15.60    7.10
 -27   1   0   -0.30    6.80
 -27   1   0  -11.30    6.90
 -27   1   0   -3.30    5.20
 -27   1   0    3.10   11.40
  25  -1   0    1.90    4.30
  25  -1   0    3.60    5.10
  25  -1   0    0.60    3.80
  25  -1   0   -9.50    7.20
  25  -1   0    0.20    5.70
  25  -1   0    8.50    8.40
 -25   1   0  -12.90    9.60
 -25   1   0   -1.80    4.70
 -25   1   0    8.50    6.70
 -25   1   0   -0.50    6.90
 -25   1   0   -4.80    5.50
  23  -1   0   -5.00    5.20
  23  -1   0   -0.70    3.50
  23  -1   0   -1.30    4.30
  23  -1   0  -15.40    6.00
  23  -1   0   -5.00    6.40
  23  -1   0   -3.50    3.60
 -23   1   0   -0.30    4.50
 -23   1   0   -3.30    6.20
 -23   1   0   -2.50    6.10
 -23   1   0   -5.90    8.10
 -23   1   0    1.50    5.20
  21  -1   0   -0.60    4.60
  21  -1   0   -0.40    3.20
  21  -1   0  -11.40    5.60
  21  -1   0   -0.50    3.80
  21  -1   0   -1.60    3.60
 -21   1   0   -1.70    4.00
 -21   1   0    1.90    4.40
 -21   1   0    3.80    7.90
 -21   1   0   -3.90    5.30
 -21   1   0   -0.60    5.00
  19  -1   0   -1.60    5.50
  19  -1   0    3.60    4.60
  19  -1   0    1.70    3.00
  19  -1   0   -4.00    3.20
  19  -1   0    0.70    3.60
  19  -1   0    3.40    6.50
 -19   1   0   -2.30    4.70
 -19   1   0   -1.60    4.20
 -19   1   0   -1.20    3.60
 -19   1   0    6.00    4.10
 -19   1   0   -1.90    6.70
  17  -1   0    1.10    4.70
  17  -1   0   -6.40    5.30
  17  -1   0   -3.30    4.20
  17  -1   0    1.60    3.40
  17  -1   0   -1.50    2.70
  17  -1   0   -4.20    2.90
 -17   1   0   -1.90    3.40
 -17   1   0   -8.50    5.00
 -17   1   0    3.40    3.40
 -17   1   0   -0.90    4.00
 -17   1   0   -2.30    4.40
  15  -1   0   -8.40    3.80
  15  -1   0    0.40    3.10
  15  -1   0    5.70    5.40
  15  -1   0   -1.50    3.40
  15  -1   0    1.50    4.30
  15  -1   0    0.20    2.60
 -15   1   0   -0.80    3.90
 -15   1   0   -1.00    2.70
 -15   1   0    0.50    3.60
 -15   1   0   -2.70    2.80
 -15   1   0   -1.00    3.50
 -15   1   0   -5.30    4.90
  13  -1   0    1.40    2.20
  13  -1   0   -0.70    2.60
  13  -1   0   -0.40    3.40
  13  -1   0   -0.10    2.30
  13  -1   0    4.40    2.90
  13  -1   0   -0.80    4.30
 -13   1   0    3.30    2.40
 -13   1   0    2.20    4.70
 -13   1   0    0.10    2.80
 -13   1   0   -4.30    2.80
 -13   1   0    1.50    3.30
 -13   1   0   -1.50    2.90
  11  -1   0   -1.20    1.80
  11  -1   0    1.20    2.00
  11  -1   0    3.60    3.80
  11  -1   0    0.00    2.20
  11  -1   0   -0.30    3.30
  11  -1   0    0.40    2.40
 -11   1   0   -0.50    2.50
 -11   1   0    0.60    2.30
 -11   1   0   -1.10    4.10
 -11   1   0   -0.20    2.30
 -11   1   0   -0.40    2.10
 -11   1   0   -2.30    2.20
   9  -1   0   -0.70    1.50
   9  -1   0    0.70    1.90
   9  -1   0    0.10    2.00
   9  -1   0    2.30    2.90
   9  -1   0   -1.00    1.60
   9  -1   0   -0.10    2.70
  -9   1   0   -1.20    1.60
  -9   1   0   -3.10    1.80
  -9   1   0    1.50    2.10
  -9   1   0   -0.70    2.10
  -9   1   0   -0.80    5.50
  -9   1   0    1.00    2.00
   7  -1   0    0.20    1.60
   7  -1   0    0.40    1.50
   7  -1   0   -0.30    2.00
   7  -1   0   -1.30    1.20
   7  -1   0   -0.90    2.60
   7  -1   0   -1.40    1.60
  -7   1   0   -0.40    1.70
  -7   1   0    1.60    1.70
  -7   1   0   -1.60    1.30
  -7   1   0   -0.10    1.70
  -7   1   0   -1.30    1.60
  -7   1   0    1.60    2.50
   5  -1   0    0.50    1.10
   5  -1   0    0.50    1.30
   5  -1   0    0.90    1.10
   5  -1   0   -0.20    1.50
   5  -1   0    0.80    0.90
   5  -1   0   -0.20    1.80
  -5   1   0    1.00    0.90
  -5   1   0    1.20    1.30
  -5   1   0    0.20    1.20
  -5   1   0    1.80    1.90
  -5   1   0    0.40    1.30
  -5  -1   0   -0.50    0.70
  -5  -1   0   -0.90    1.50
  -5  -1   0   -0.30    1.20
  -5  -1   0   -0.60    1.40
  -5  -1   0   -3.70    1.70
   5   1   0    1.20    1.60
   5   1   0    1.40    2.00
   5   1   0   -0.10    1.20
   5   1   0    0.90    1.50
  -7  -1   0    1.20    1.60
  -7  -1   0    0.90    2.70
  -7  -1   0   -0.10    1.10
  -7  -1   0    0.40    2.00
  -7  -1   0   -0.20    1.70
   7   1   0   -1.40    2.70
   7   1   0   -1.70    1.70
   7   1   0    0.20    2.00
   7   1   0   -0.10    1.80
   7   1   0    2.80    1.60
  -9  -1   0   -2.80    3.80
  -9  -1   0   -0.60    2.30
  -9  -1   0    1.60    2.00
  -9  -1   0   -1.40    2.20
  -9  -1   0    1.30    1.40
   9   1   0   -2.10    2.10
   9   1   0   -2.40    2.40
   9   1   0   -1.10    1.90
   9   1   0    0.30    3.00
   9   1   0    2.80    2.00
 -11  -1   0   -0.60    2.50
 -11  -1   0    1.70    2.30
 -11  -1   0   -2.50    3.70
 -11  -1   0   -1.90    2.80
 -11  -1   0    1.00    1.80
  11   1   0   -0.90    2.20
  11   1   0   -1.40    2.30
  11   1   0    0.90    2.10
  11   1   0   -0.10    3.40
  11   1   0    2.30    3.30
 -13  -1   0   -2.40    4.40
 -13  -1   0    1.70    3.20
 -13  -1   0   -0.30    3.70
 -13  -1   0   -2.90    2.00
 -13  -1   0   -2.60    2.60
  13   1   0   -1.90    2.60
  13   1   0    0.70    2.50
  13   1   0    0.40    3.10
  13   1   0    2.80    3.00
  13   1   0    5.00    4.50
  13   1   0   -0.90    3.70
 -15  -1   0   -0.80    3.10
 -15  -1   0   -4.50    3.50
 -15  -1   0    1.00    2.50
 -15  -1   0   -0.40    5.60
 -15  -1   0   -3.20    4.20
  15   1   0   -4.30    3.10
  15   1   0   -0.70    3.10
  15   1   0   -3.70    4.50
  15   1   0    0.10    3.50
  15   1   0   -4.70    5.10
  15   1   0   -2.60    2.70
 -17  -1   0    0.00    4.70
 -17  -1   0   -3.00    3.50
 -17  -1   0    4.00    6.20
 -17  -1   0   -5.10    3.80
 -17  -1   0    0.30    2.60
  17   1   0   -2.90    4.70
  17   1   0   -2.70    5.60
  17   1   0   -4.80    3.70
  17   1   0    3.30    2.90
  17   1   0   -7.70    3.10
 -19  -1   0   -4.50    2.90
 -19  -1   0  -10.00    6.80
 -19  -1   0   -1.90    5.10
 -19  -1   0    1.50    4.70
 -19  -1   0   -0.50    4.20
  19   1   0   -0.40    4.20
  19   1   0    0.20    5.60
  19   1   0   -2.80    2.90
  19   1   0    2.70    6.50
  19   1   0    0.00    3.80
  19   1   0   -1.90    4.40
 -21  -1   0    1.70    6.00
 -21  -1   0  -10.60    7.10
 -21  -1   0    4.70    3.50
 -21  -1   0   -9.50    4.80
  21   1   0   -0.40    4.70
  21   1   0    0.70    3.10
  21   1   0   -0.80    8.00
  21   1   0   -2.60    4.50
  21   1   0    1.40    4.00
  21   1   0  -11.20    5.70
 -23  -1   0    1.10    6.20
 -23  -1   0   -2.50    5.40
 -23  -1   0    4.40    6.60
 -23  -1   0  -11.70    8.20
  23   1   0   -4.00    5.10
  23   1   0    2.60    3.40
  23   1   0    2.40    8.30
  23   1   0   -5.80    5.00
  23   1   0   -3.30    4.50
 -25  -1   0   -3.30    5.70
 -25  -1   0    1.40    6.90
 -25  -1   0    0.80    9.60
 -25  -1   0    2.10    7.20
  25   1   0   -5.80    9.20
  25   1   0   -3.80    5.60
  25   1   0   -7.20    3.40
  25   1   0    7.10    5.80
  25   1   0    2.20    4.70
 -27  -1   0   -2.10    6.90
 -27  -1   0   -8.90   10.60
 -27  -1   0    7.10    8.50
 -27  -1   0   -0.80    8.10
  27   1   0    2.60    5.30
  27   1   0   -5.00    3.60
  27   1   0    1.20    6.40
  27   1   0   -7.80    6.00
 -29  -1   0   -8.60    8.50
 -29  -1   0   -7.50    8.10
 -29  -1   0   -2.20   12.40
 -29  -1   0   -6.50    8.50
  29   1   0    2.00    5.50
  29   1   0  -14.40    6.20
  29   1   0   -2.30    6.60
  29   1   0   -0.30    3.60
  29   1   0   -9.80    8.40
 -31  -1   0    1.70   10.10
 -31  -1   0    4.10    9.40
 -31  -1   0   -4.70   10.50
 -31  -1   0    4.00   14.30
 -31  -1   0   -2.00   11.80
  31   1   0    3.90    7.60
  31   1   0  -21.70    9.20
  31   1   0   -4.40    5.60
  31   1   0   -2.90    7.30
 -33  -1   0   14.40   16.90
 -33  -1   0   -7.00   10.50
 -33  -1   0    4.70   11.00
 -33  -1   0    2.20   11.00
 -33  -1   0  -27.70   12.00
  33   1   0   -2.40    8.30
  33   1   0   -2.20    6.10
  33   1   0   -0.90    7.40
  33   1   0  -13.50   10.00
 -35  -1   0  -23.50   12.90
 -35  -1   0   -5.10   14.50
 -35  -1   0  -11.10   12.50
 -35  -1   0   -0.10   19.00
  35   1   0    1.80   12.80
  35   1   0    0.10    6.40
  35   1   0   10.40    7.30
 -37  -1   0    6.90   21.10
 -37  -1   0   -7.00   14.00
 -37  -1   0  -19.10   15.30
 -37  -1   0   -9.00   16.80
  37   1   0    3.80    6.20
  37   1   0    2.00   14.00
  37   1   0   -3.00    5.90
  38  -2   0   40.30   15.90
 -38   2   0   -1.50   16.40
 -38   2   0   15.80   16.10
 -38   2   0   30.70   16.30
 -38   2   0    9.70   22.40
 -36   2   0   39.10   15.30
 -36   2   0   40.20   29.20
 -36   2   0   72.29   15.30
  34  -2   0   32.50   13.60
 -34   2   0   37.60   12.20
 -34   2   0   54.69   12.60
 -34   2   0    5.30   17.10
 -34   2   0   -1.60   12.10
  32  -2   0   27.80   12.40
 -32   2   0   34.60   12.00
 -32   2   0   53.59   11.30
 -32   2   0   13.20   16.30
 -32   2   0   51.59   11.90
  30  -2   0   97.09   14.80
  30  -2   0   89.09   14.60
  30  -2   0  100.39   11.10
  30  -2   0   83.59    8.20
  30  -2   0   87.99    8.40
 -30   2   0   75.09   11.10
 -30   2   0   73.69   16.50
 -30   2   0   87.49   13.10
 -30   2   0   72.29   11.80
  28  -2   0  394.26   19.60
  28  -2   0  395.56   23.30
  28  -2   0  387.26   19.80
  28  -2   0  374.26   25.80
  28  -2   0  391.76   19.80
  28  -2   0  377.36   26.50
 -28   2   0  444.16   25.40
 -28   2   0  401.86   23.80
 -28   2   0  413.76   22.30
 -28   2   0  358.16   30.70
 -28   2   0  413.26   26.30
  26  -2   0   10.60    6.30
  26  -2   0    9.80    4.60
  26  -2   0   -2.80    8.10
  26  -2   0   -4.30    7.60
  26  -2   0    4.90    4.30
  26  -2   0    6.40    4.20
 -26   2   0    8.90    6.80
 -26   2   0    8.50    5.70
 -26   2   0    1.70    6.10
 -26   2   0  -12.70    6.30
 -26   2   0    9.20   11.00
  24  -2   0  555.24   28.70
  24  -2   0  534.35   26.10
  24  -2   0  556.14   30.80
  24  -2   0  548.85   26.50
  24  -2   0  531.25   31.10
  24  -2   0  564.64   26.20
 -24   2   0  532.35   30.30
 -24   2   0  583.64   28.00
 -24   2   0  608.24   29.80
 -24   2   0  620.14   29.00
 -24   2   0  548.65   34.50
  22  -2   0  311.47   19.40
  22  -2   0  304.27   16.20
  22  -2   0  308.77   15.90
  22  -2   0  310.97   18.10
  22  -2   0  285.47   20.10
  22  -2   0  296.37   15.70
 -22   2   0  311.97   17.70
 -22   2   0  314.67   18.80
 -22   2   0  301.87   19.20
 -22   2   0  272.07   22.30
 -22   2   0  312.47   17.30
  20  -2   0   99.59   10.50
  20  -2   0   90.29    7.60
  20  -2   0   88.29    8.20
  20  -2   0  103.19   11.40
  20  -2   0   94.89    7.90
  20  -2   0  100.19   10.20
 -20   2   0   82.69    9.50
 -20   2   0   99.69    9.10
 -20   2   0   84.89   11.80
 -20   2   0   89.99    9.40
 -20   2   0  103.89   10.00
 -20   2   0  111.19   10.50
  18  -2   0  557.94   25.20
  18  -2   0  529.15   24.70
  18  -2   0  530.85   24.80
  18  -2   0  550.04   26.30
  18  -2   0  537.75   27.80
 -18   2   0  561.04   26.60
 -18   2   0  516.95   26.20
 -18   2   0  502.45   29.80
 -18   2   0  535.85   25.80
 -18   2   0  548.95   27.30
 -18   2   0  563.64   25.80
  16  -2   0   10.30    3.30
  16  -2   0   12.80    3.40
  16  -2   0    5.50    5.00
  16  -2   0    4.80    3.10
 -16   2   0   11.10    6.80
 -16   2   0    6.60    3.90
 -16   2   0    9.00    4.40
 -16   2   0    8.30    4.40
 -16   2   0   10.70    3.90
 -16   2   0   12.10    3.50
  14  -2   0   95.89    6.90
  14  -2   0   96.59    8.20
  14  -2   0   93.69    8.50
  14  -2   0  101.59    7.00
  14  -2   0   91.79    6.40
 -14   2   0  105.19    7.30
 -14   2   0   93.09   11.00
 -14   2   0   87.99    7.90
 -14   2   0   87.49    8.30
 -14   2   0  100.29    8.00
 -14   2   0   93.89    8.10
  12  -2   0   53.19    5.00
  12  -2   0   51.99    6.10
  12  -2   0   61.89    5.00
  12  -2   0   47.90    5.90
  12  -2   0   47.20    4.30
 -12   2   0   48.70    4.90
 -12   2   0   41.30    7.20
 -12   2   0   60.09    5.70
 -12   2   0   47.70    5.70
 -12   2   0   58.89    6.20
 -12   2   0   49.70    5.70
  10  -2   0  169.28    8.80
  10  -2   0  161.68    8.30
  10  -2   0  163.98    9.50
  10  -2   0  177.58   10.10
  10  -2   0  167.38    8.70
 -10   2   0  164.48    9.50
 -10   2   0  169.68    9.30
 -10   2   0  162.78    9.40
 -10   2   0  178.78    8.80
 -10   2   0  169.08   11.40
 -10   2   0  175.48    9.80
   8  -2   0   86.49    4.70
   8  -2   0   85.89    5.90
   8  -2   0   83.39    5.00
   8  -2   0   90.29    6.10
   8  -2   0   87.19    5.40
  -8   2   0   86.59    5.00
  -8   2   0   86.89    7.40
  -8   2   0   95.29    6.10
  -8   2   0   79.29    5.90
  -8   2   0   83.09    5.60
  -8   2   0   90.49    5.60
   6  -2   0  396.86   17.90
   6  -2   0  408.46   17.30
   6  -2   0  382.66   17.40
   6  -2   0  407.76   18.40
   6  -2   0  411.16   18.30
   6  -2   0  406.26   18.30
  -6   2   0  415.06   18.30
  -6   2   0  400.26   17.80
  -6   2   0  427.06   18.10
  -6   2   0  395.46   17.50
  -6   2   0  426.06   19.10
   4  -2   0  246.38   11.10
   4  -2   0  233.68   10.90
   4  -2   0  260.87   10.90
   4  -2   0  237.08   11.10
  -4   2   0  241.48   10.90
  -4   2   0  237.18   11.10
  -4   2   0  231.18   10.90
  -4   2   0  243.78   10.30
  -4   2   0  225.98   10.30
  -4  -2   0  230.18   10.80
  -4  -2   0  241.68   11.00
  -4  -2   0  224.48   11.20
  -4  -2   0  237.78   10.60
   4   2   0  232.18   11.30
   4   2   0  232.88   10.90
   4   2   0  224.08   10.50
   4   2   0  218.08   10.70
  -6  -2   0  383.36   18.40
  -6  -2   0  384.36   18.90
  -6  -2   0  398.36   18.30
  -6  -2   0  413.66   18.00
   6   2   0  383.66   18.20
   6   2   0  381.26   17.90
   6   2   0  436.46   18.50
   6   2   0  420.96   19.10
  -8  -2   0   92.19    6.00
  -8  -2   0   89.69    6.60
  -8  -2   0   79.49    7.60
  -8  -2   0   86.19    6.20
   8   2   0   86.59    7.10
   8   2   0   89.49    5.90
   8   2   0   92.79    6.50
 -10  -2   0  161.98    9.70
 -10  -2   0  154.68   11.20
 -10  -2   0  170.98    9.20
 -10  -2   0  159.58    7.50
 -10  -2   0  158.98   10.00
  10   2   0  165.28    9.70
  10   2   0  144.19    9.20
  10   2   0  161.68    8.90
  10   2   0  158.18   10.80
 -12  -2   0   43.50    7.00
 -12  -2   0   51.09    3.80
 -12  -2   0   49.60    5.80
 -12  -2   0   49.60    5.60
 -12  -2   0   45.00    5.70
  12   2   0   37.60    6.10
  12   2   0   52.29    5.50
  12   2   0   48.30    5.50
  12   2   0   55.69    6.50
 -14  -2   0   90.79    5.80
 -14  -2   0   97.99   11.10
 -14  -2   0   93.79    8.70
 -14  -2   0  103.19    8.00
 -14  -2   0   93.79    9.30
  14   2   0  103.69    7.40
  14   2   0   97.19   10.30
  14   2   0   96.29    7.80
  14   2   0   92.59    8.50
 -16  -2   0   10.20    4.50
 -16  -2   0   11.00    5.20
 -16  -2   0   10.50    6.50
 -16  -2   0   11.40    3.90
  16   2   0   10.30    4.20
  16   2   0    6.50    3.90
  16   2   0   11.10    3.40
  16   2   0   14.20    5.90
  16   2   0    7.40    4.30
 -18  -2   0  584.34   27.30
 -18  -2   0  528.15   27.60
 -18  -2   0  531.15   30.30
 -18  -2   0  556.74   26.40
  18   2   0  519.25   25.60
  18   2   0  497.35   30.90
  18   2   0  528.45   24.70
  18   2   0  513.05   25.80
  18   2   0  540.55   26.50
 -20  -2   0   92.29   11.00
 -20  -2   0   90.79    9.60
 -20  -2   0   91.39   13.50
 -20  -2   0   95.09   10.80
  20   2   0   85.49    9.00
  20   2   0   90.59   10.10
  20   2   0   84.19    9.50
  20   2   0   87.69   11.60
  20   2   0   96.09    7.70
 -22  -2   0  265.47   27.10
 -22  -2   0  296.07   22.50
 -22  -2   0  311.77   20.40
 -22  -2   0  322.87   18.60
  22   2   0  269.57   16.90
  22   2   0  323.47   22.40
  22   2   0  305.97   15.70
  22   2   0  305.97   17.90
  22   2   0  340.57   18.80
 -24  -2   0  587.34   29.90
 -24  -2   0  551.74   35.60
 -24  -2   0  632.44   31.50
 -24  -2   0  561.94   31.80
  24   2   0  642.24   34.10
  24   2   0  544.65   26.50
  24   2   0  572.64   29.60
  24   2   0  574.84   28.60
  24   2   0  580.54   29.10
 -26  -2   0   -9.70   10.10
 -26  -2   0    0.40    7.20
 -26  -2   0   -1.40    7.40
 -26  -2   0   -2.50    6.40
  26   2   0    6.60    3.90
  26   2   0    3.90    6.20
  26   2   0   13.60    7.30
  26   2   0   16.40   10.30
  26   2   0   -3.20    5.40
 -28  -2   0  364.36   31.30
 -28  -2   0  417.26   25.00
 -28  -2   0  389.86   26.70
 -28  -2   0  433.06   26.30
  28   2   0  369.56   23.20
  28   2   0  423.36   23.10
  28   2   0  384.46   21.80
  28   2   0  360.96   18.70
 -30  -2   0   73.59   13.80
 -30  -2   0   39.70   13.50
 -30  -2   0   67.49   17.10
 -30  -2   0   86.29   12.20
 -30  -2   0  102.39   14.10
  30   2   0   73.39   10.80
  30   2   0   72.49    6.70
  30   2   0   88.89   10.40
  30   2   0   80.89    9.30
  30   2   0   63.59   12.50
 -32  -2   0   22.30   11.40
 -32  -2   0   28.90   13.90
 -32  -2   0   42.10   11.10
 -32  -2   0   57.29   18.00
 -32  -2   0   54.49   12.80
  32   2   0   38.90    9.10
  32   2   0   51.49    8.20
  32   2   0   62.49   10.20
  32   2   0   25.30   12.20
 -34  -2   0   26.50   13.60
 -34  -2   0   37.40   15.80
 -34  -2   0   26.90   13.60
 -34  -2   0   13.90   13.40
 -34  -2   0   34.40   18.50
  34   2   0   17.20    9.10
  34   2   0   24.10    7.50
  34   2   0   19.60    9.00
  34   2   0   13.00   12.90
 -36  -2   0   65.19   16.40
 -36  -2   0   61.29   16.90
  36   2   0   46.30    8.80
  36   2   0   62.99    9.90
  36   2   0   46.10   15.20
  36   2   0   72.69   10.90
 -38  -2   0   39.10   23.30
 -38  -2   0  -12.00   15.40
 -38  -2   0   34.50   19.60
  38   2   0    8.80    7.40
  38   2   0   34.10    7.80
  38   2   0    9.70   15.60
  37  -3   0  -12.10   13.70
 -37   3   0  -18.60   17.30
 -37   3   0    4.00   13.10
 -37   3   0  -22.20   18.60
 -37   3   0   -7.50   14.00
  35  -3   0   -9.70   11.70
 -35   3   0   -9.80   11.50
 -35   3   0   -4.70   11.70
 -35   3   0   19.90   19.30
 -35   3   0    4.60   12.60
  33  -3   0  -14.90   10.30
 -33   3   0   -0.30   15.40
 -33   3   0    4.00   11.30
 -33   3   0   20.30   10.70
 -33   3   0   20.90   10.30
  31  -3   0   -6.40    9.60
  31  -3   0    4.10   10.20
 -31   3   0   -5.10    9.00
 -31   3   0    6.00    9.30
 -31   3   0   -1.40    8.50
 -31   3   0    3.10    7.70
 -31   3   0   -4.00   13.00
  29  -3   0   -8.00    9.60
  29  -3   0   -6.20    9.10
 -29   3   0   -5.90    8.30
 -29   3   0  -12.60   10.90
 -29   3   0    0.80    8.00
 -29   3   0  -13.60    7.10
 -29   3   0    1.40    6.60
  27  -3   0    7.20    8.80
  27  -3   0    4.70    9.10
  27  -3   0    6.30    4.40
  27  -3   0    3.20    3.20
  27  -3   0   -5.20    6.20
 -27   3   0   12.00   10.50
 -27   3   0    1.50    7.00
 -27   3   0   -3.20    7.50
 -27   3   0    1.70    6.60
 -27   3   0    8.90    6.60
  25  -3   0   11.30    7.80
  25  -3   0   -7.90    5.70
  25  -3   0    0.00    3.30
  25  -3   0    1.10    4.30
  25  -3   0    1.00    8.10
 -25   3   0  -10.10    6.10
 -25   3   0    0.50    9.10
 -25   3   0   -1.70    5.50
 -25   3   0    3.60    5.80
 -25   3   0   -5.80    6.30
  23  -3   0    4.60    6.30
  23  -3   0    6.60    5.90
  23  -3   0   -6.50    4.60
  23  -3   0   -3.50    3.10
  23  -3   0   -8.00    6.00
  23  -3   0   -2.80    3.80
 -23   3   0    3.90    6.50
 -23   3   0    5.80    8.50
 -23   3   0   -9.50    5.10
 -23   3   0  -12.80    5.20
  21  -3   0   -2.70    3.30
  21  -3   0    2.30    4.80
  21  -3   0   -2.70    3.10
  21  -3   0   -6.60    5.70
  21  -3   0   -2.70    5.70
 -21   3   0   -6.70    7.60
 -21   3   0   -9.30    4.30
 -21   3   0   -2.10    5.00
 -21   3   0    1.00    4.70
 -21   3   0   -4.30    4.90
 -21   3   0    4.10    4.00
  19  -3   0   -4.70    4.60
  19  -3   0   -1.20    3.00
  19  -3   0    2.20    5.60
  19  -3   0    3.00    3.00
  19  -3   0   -1.30    3.20
  19  -3   0   -1.60    5.20
 -19   3   0   -4.80    4.30
 -19   3   0    1.60    6.80
 -19   3   0   -7.80    4.10
 -19   3   0   -3.10    4.10
 -19   3   0    0.80    3.70
 -19   3   0   -2.50    4.60
  17  -3   0   -0.10    2.50
  17  -3   0   -3.00    4.80
  17  -3   0    2.90    5.00
  17  -3   0   -6.20    4.00
  17  -3   0   -3.20    2.30
  17  -3   0    0.30    3.00
 -17   3   0   -3.80    4.10
 -17   3   0   -3.00    6.00
 -17   3   0   -2.10    3.60
 -17   3   0    0.60    3.30
 -17   3   0   -1.50    4.00
 -17   3   0   -2.90    3.60
  15  -3   0    1.80    2.40
  15  -3   0   -4.60    2.70
  15  -3   0   -3.80    2.00
  15  -3   0   -1.00    4.10
 -15   3   0    1.50    3.00
 -15   3   0    2.50    5.70
 -15   3   0   -2.90    3.30
 -15   3   0   -3.00    2.60
 -15   3   0   -4.40    4.20
 -15   3   0   -1.00    3.50
  13  -3   0    0.40    2.00
  13  -3   0   -1.40    1.70
  13  -3   0   -3.60    3.40
  13  -3   0    0.60    3.20
  13  -3   0   -1.50    2.40
  13  -3   0   -3.70    3.30
 -13   3   0   -3.30    2.90
 -13   3   0    1.40    2.40
 -13   3   0   -2.70    2.90
 -13   3   0    1.00    3.30
 -13   3   0   -6.50    4.40
 -13   3   0   -1.20    2.90
  11  -3   0   -0.60    1.60
  11  -3   0   -1.60    2.70
  11  -3   0   -1.80    1.30
  11  -3   0    2.70    3.20
  11  -3   0    1.40    2.00
  11  -3   0    0.50    2.90
 -11   3   0    3.10    4.00
 -11   3   0    0.00    2.30
 -11   3   0    0.30    2.50
 -11   3   0    0.70    2.70
 -11   3   0    0.50    1.70
 -11   3   0   -2.30    2.50
   9  -3   0    1.00    1.80
   9  -3   0    1.30    1.20
   9  -3   0   -1.00    2.30
   9  -3   0   -0.90    1.00
   9  -3   0   -0.30    2.50
   9  -3   0    1.50    2.50
  -9   3   0   -0.40    2.30
  -9   3   0   -0.10    1.90
  -9   3   0   -2.60    1.30
  -9   3   0   -3.50    2.10
  -9   3   0   -0.90    3.20
  -9   3   0   -1.40    2.00
   7  -3   0    0.20    2.00
   7  -3   0   -3.80    2.10
   7  -3   0   -0.70    1.90
   7  -3   0    1.00    1.60
   7  -3   0    0.10    0.70
  -7   3   0   -0.40    1.00
  -7   3   0   -1.40    1.80
  -7   3   0   -0.10    1.70
  -7   3   0   -1.60    1.30
   5  -3   0   -2.00    1.40
   5  -3   0    1.30    2.00
   5  -3   0   -0.20    1.50
  -5   3   0   -0.20    1.50
  -5   3   0    3.00    1.60
  -5   3   0    1.70    0.70
  -5   3   0    0.10    1.70
  -5   3   0    0.20    0.80
   3  -3   0   -1.00    1.40
   3  -3   0   -0.40    1.10
   3  -3   0    0.10    1.00
  -3   3   0    1.30    1.40
  -3   3   0   -0.60    0.90
  -3   3   0    0.20    1.10
  -3  -3   0   -0.90    1.50
  -3  -3   0    0.80    1.20
  -3  -3   0    1.70    1.30
  -3  -3   0    0.40    1.00
  -3  -3   0    0.50    1.20
   3   3   0    1.20    1.40
   3   3   0    2.30    1.10
   3   3   0   -0.80    1.10
   3   3   0   -1.80    1.40
   3   3   0    0.30    1.10
  -5  -3   0   -0.10    1.50
  -5  -3   0   -1.40    1.80
  -5  -3   0    1.00    2.30
  -5  -3   0   -2.10    1.80
   5   3   0   -1.40    1.80
   5   3   0    0.30    2.30
   5   3   0    0.30    1.90
   5   3   0    1.70    1.70
  -7  -3   0    0.40    3.00
  -7  -3   0   -0.20    1.90
  -7  -3   0   -0.70    2.10
  -7  -3   0   -0.30    2.30
   7   3   0   -1.40    1.80
   7   3   0   -1.60    2.10
   7   3   0    0.40    2.10
   7   3   0   -1.30    2.60
  -9  -3   0    2.30    2.60
  -9  -3   0    2.10    2.90
  -9  -3   0   -1.40    2.10
  -9  -3   0   -0.20    3.80
   9   3   0   -2.50    2.60
   9   3   0    0.60    2.50
   9   3   0    1.40    3.20
 -11  -3   0    2.10    3.40
 -11  -3   0   -1.70    2.40
 -11  -3   0   -5.30    3.70
 -11  -3   0    2.10    3.00
  11   3   0   -5.90    2.40
  11   3   0   -3.10    3.70
  11   3   0    1.90    3.00
  11   3   0   -0.90    2.50
 -13  -3   0   -4.10    3.50
 -13  -3   0    0.60    3.00
 -13  -3   0   -3.10    5.00
 -13  -3   0   -0.90    4.00
  13   3   0    3.10    4.50
  13   3   0   -3.10    2.80
  13   3   0    0.90    3.00
  13   3   0   -4.00    3.40
 -15  -3   0   -3.80    4.60
 -15  -3   0   -5.30    5.80
 -15  -3   0   -8.00    3.10
 -15  -3   0   -3.80    3.90
  15   3   0    0.20    3.90
  15   3   0   -1.70    5.40
  15   3   0   -4.30    3.20
  15   3   0    2.50    3.70
 -17  -3   0   -7.70    6.20
 -17  -3   0   -5.70    4.40
 -17  -3   0    5.10    3.90
 -17  -3   0   -2.20    4.40
  17   3   0    5.80    4.50
  17   3   0   -1.40    3.20
  17   3   0    6.40    6.40
  17   3   0   -3.10    3.60
 -19  -3   0   -3.30    4.10
 -19  -3   0    9.00    7.60
 -19  -3   0   -9.10    5.00
 -19  -3   0    1.00    5.20
  19   3   0   -5.20    6.50
  19   3   0    1.20    3.40
  19   3   0    2.70    5.00
  19   3   0   -2.60    3.90
  19   3   0    0.20    4.60
 -21  -3   0    1.70    6.20
 -21  -3   0   -5.50    4.60
 -21  -3   0    5.00    8.40
  21   3   0    5.60    4.60
  21   3   0   -7.10    4.60
  21   3   0    2.10    5.30
  21   3   0   -0.60    3.40
  21   3   0  -11.50    6.90
 -23  -3   0    3.70    6.40
 -23  -3   0    0.10   10.20
 -23  -3   0    4.20    5.70
 -23  -3   0    1.30    6.60
  23   3   0   -8.40    4.40
  23   3   0    2.10    5.90
  23   3   0   -3.30    3.50
  23   3   0   -7.90    5.00
  23   3   0   -0.40    8.40
 -25  -3   0    2.60    7.00
 -25  -3   0   -6.70    6.00
 -25  -3   0   -8.60    7.30
 -25  -3   0    8.20   10.30
  25   3   0   -3.10    5.50
  25   3   0   27.50   10.60
  25   3   0   -7.50    6.40
  25   3   0    7.80    5.80
  25   3   0   -2.90    3.70
 -27  -3   0   -6.80    7.80
 -27  -3   0  -17.40    7.80
 -27  -3   0   -8.30   11.20
 -27  -3   0   -4.60    8.30
  27   3   0   -2.50    3.70
  27   3   0   -5.50    5.90
  27   3   0   -0.80    7.10
  27   3   0   -4.10    5.60
 -29  -3   0  -10.00   11.70
 -29  -3   0   -0.90    9.50
 -29  -3   0   -2.80    8.90
 -29  -3   0   -9.00   10.80
 -29  -3   0    6.50    9.00
  29   3   0   -1.90    3.50
  29   3   0  -12.10    5.40
  29   3   0    4.70    6.80
  29   3   0    3.20    7.90
 -31  -3   0   -2.60   10.30
 -31  -3   0   -8.70   10.20
 -31  -3   0   -5.50   14.60
 -31  -3   0    2.60   12.10
 -31  -3   0   -9.50    9.80
  31   3   0    8.80    7.50
  31   3   0  -15.80    8.20
  31   3   0    7.10   10.40
  31   3   0    3.30    6.70
 -33  -3   0   26.80   12.70
 -33  -3   0  -11.70   10.80
 -33  -3   0   12.90   17.40
 -33  -3   0    2.40   13.50
 -33  -3   0  -11.40   10.90
  33   3   0   17.00    9.80
  33   3   0   -6.70    7.90
  33   3   0  -12.10   10.40
  33   3   0  -10.70    7.00
 -35  -3   0   24.10   16.70
 -35  -3   0    5.10   13.40
 -35  -3   0   -2.30   19.60
 -35  -3   0    5.30   14.10
  35   3   0    7.30    7.80
  35   3   0   -0.60    8.90
  35   3   0  -20.40    9.30
  35   3   0  -10.90   12.80
 -37  -3   0   -3.50   13.90
 -37  -3   0   11.40   17.30
 -37  -3   0   -7.40   20.50
  37   3   0   -9.70    8.90
  37   3   0    6.40    8.20
  37   3   0  -13.10   14.10
  37   3   0   20.80   10.00
  38  -4   0   88.89   19.20
 -38   4   0  120.09   19.40
 -38   4   0  108.99   21.30
 -38   4   0   93.49   17.20
 -38   4   0   83.69   25.80
 -36   4   0  125.79   16.20
 -36   4   0   96.39   18.00
 -36   4   0  117.49   25.50
 -36   4   0   80.89   17.10
  34  -4   0   11.70   12.70
  34  -4   0   -2.20   11.00
 -34   4   0   -9.30   10.70
 -34   4   0   12.00   11.40
 -34   4   0   10.50   10.90
 -34   4   0    6.60   16.00
  32  -4   0  261.47   25.00
  32  -4   0  322.57   26.50
 -32   4   0  319.07   22.20
 -32   4   0  361.06   23.60
 -32   4   0  292.77   31.40
 -32   4   0  328.47   24.40
 -32   4   0  317.47   25.20
  30  -4   0  421.06   27.50
  30  -4   0  376.66   26.90
 -30   4   0  347.07   25.70
 -30   4   0  387.16   23.70
 -30   4   0  370.66   23.10
 -30   4   0  313.07   31.10
 -30   4   0  383.66   24.70
  28  -4   0   36.00   10.90
  28  -4   0   43.00   10.50
  28  -4   0   34.20    5.90
 -28   4   0   46.30    9.10
 -28   4   0   51.29   10.30
 -28   4   0   57.59    9.00
 -28   4   0   33.60    8.10
 -28   4   0   26.80   13.20
  26  -4   0   29.70    9.40
  26  -4   0   35.10   10.40
  26  -4   0   29.30    5.70
 -26   4   0   20.10    6.90
 -26   4   0   31.60    8.70
 -26   4   0   16.50   11.50
 -26   4   0   22.20    6.40
  24  -4   0  149.19   11.20
  24  -4   0  169.28   14.10
  24  -4   0  158.58   15.30
  24  -4   0  164.68    8.20
  24  -4   0  146.39   15.50
 -24   4   0  153.68   13.90
 -24   4   0  162.38   14.90
 -24   4   0  159.88   14.10
 -24   4   0  159.28   14.00
 -24   4   0  149.88   17.30
 -24   4   0  175.88   13.00
  22  -4   0  376.46   17.10
  22  -4   0  367.36   23.40
  22  -4   0  385.56   22.30
  22  -4   0  372.86   17.10
  22  -4   0  388.06   21.40
  22  -4   0  383.16   19.30
 -22   4   0  409.06   21.20
 -22   4   0  372.96   25.90
 -22   4   0  359.26   25.00
 -22   4   0  377.66   22.00
 -22   4   0  381.76   21.20
 -22   4   0  380.16   20.20
  20  -4   0   93.19   10.60
  20  -4   0   79.49    7.90
  20  -4   0   77.29    8.70
  20  -4   0   74.79    5.60
  20  -4   0   90.49    5.80
  20  -4   0   88.09   10.60
 -20   4   0   82.69    8.80
 -20   4   0   82.39    9.40
 -20   4   0   86.89    9.20
 -20   4   0   80.99   11.50
 -20   4   0   83.49    8.40
  18  -4   0  404.86   18.40
  18  -4   0  390.56   22.30
  18  -4   0  445.66   21.90
  18  -4   0  425.76   23.10
  18  -4   0  403.86   18.50
  18  -4   0  412.16   20.20
 -18   4   0  404.36   24.80
 -18   4   0  419.76   21.80
 -18   4   0  418.36   21.90
 -18   4   0  403.56   20.30
 -18   4   0  420.36   21.80
 -18   4   0  427.56   21.20
  16  -4   0  552.84   25.30
  16  -4   0  536.75   27.10
  16  -4   0  542.15   26.50
  16  -4   0  534.95   23.60
  16  -4   0  510.95   26.80
  16  -4   0  543.45   23.70
 -16   4   0  514.65   29.10
 -16   4   0  571.84   25.20
 -16   4   0  537.05   26.50
 -16   4   0  578.24   26.90
 -16   4   0  561.34   26.40
 -16   4   0  546.25   25.80
  14  -4   0  222.78   10.60
  14  -4   0  227.48   12.40
  14  -4   0  247.38   14.30
  14  -4   0  198.88   18.00
  14  -4   0  229.68   13.90
  14  -4   0  228.28   10.50
 -14   4   0  224.38   13.20
 -14   4   0  223.78   13.70
 -14   4   0  239.78   13.10
 -14   4   0  237.28   16.00
 -14   4   0  245.08   13.80
 -14   4   0  223.78   11.90
  12  -4   0  144.39    6.60
  12  -4   0  139.39    9.60
  12  -4   0  146.09   10.10
  12  -4   0  137.19    8.60
  12  -4   0  145.29   10.00
  12  -4   0  135.79    7.10
 -12   4   0  137.09    7.80
 -12   4   0  134.69    9.70
 -12   4   0  150.68    9.80
 -12   4   0  141.89    8.70
 -12   4   0  137.99   11.30
 -12   4   0  135.89    9.10
  10  -4   0  183.68   10.80
  10  -4   0  187.28    8.00
  10  -4   0  184.58   10.80
  10  -4   0  186.58   10.10
  10  -4   0  198.18   10.90
 -10   4   0  193.68   10.90
 -10   4   0  180.68    9.70
 -10   4   0  186.48    9.10
 -10   4   0  190.28   12.20
 -10   4   0  177.78   10.20
 -10   4   0  184.18   11.00
   8  -4   0  237.48   12.10
   8  -4   0  247.08   12.20
   8  -4   0  203.98   12.00
   8  -4   0  242.58   11.70
  -8   4   0  226.48   10.50
  -8   4   0  229.48   10.80
  -8   4   0  228.18   11.70
  -8   4   0  237.78   12.20
   6  -4   0  477.05   20.80
   6  -4   0  470.45   20.40
   6  -4   0  468.75   20.40
  -6   4   0  442.56   20.70
  -6   4   0  415.56   19.20
  -6   4   0  446.36   19.10
  -6   4   0  468.15   20.30
  -6   4   0  439.76   20.40
   4  -4   0  727.53   31.00
   4  -4   0  741.13   31.30
   4  -4   0  755.42   31.40
  -4   4   0  729.53   31.30
  -4   4   0  723.03   31.60
  -4   4   0  681.33   30.00
  -4   4   0  711.03   30.00
  -4   4   0  730.93   30.90
   2  -4   0  228.28    9.90
   2  -4   0  259.97   11.00
   2  -4   0  230.48   10.20
   2  -4   0  235.08   11.20
  -2   4   0  234.98   10.10
  -2   4   0  227.38   10.20
  -2   4   0  225.68   11.10
  -2   4   0  233.18   10.10
  -2   4   0  253.67   11.30
  -2   4   0  225.08   10.60
   0  -4   0  399.96   17.30
   0  -4   0  407.96   17.40
   0  -4   0  398.46   17.20
   0  -4   0  396.56   17.10
   0  -4   0  421.46   17.80
   0  -4   0  391.06   17.70
   0   4   0  403.56   17.70
   0   4   0  389.96   17.20
   0   4   0  413.36   17.40
   0   4   0  391.66   17.30
   0   4   0  404.46   17.20
  -2  -4   0  228.08   10.60
  -2  -4   0  216.28   11.30
  -2  -4   0  245.98   10.60
  -2  -4   0  223.28   10.80
  -2  -4   0  224.58   10.90
   2   4   0  235.18   10.70
   2   4   0  231.48   10.80
   2   4   0  233.68   11.30
   2   4   0  244.48   11.10
   2   4   0  237.48   10.50
  -4  -4   0  722.13   30.50
  -4  -4   0  709.33   30.60
  -4  -4   0  698.83   30.40
  -4  -4   0  715.53   31.20
  -4  -4   0  669.93   30.70
   4   4   0  692.93   30.40
   4   4   0  702.93   30.70
   4   4   0  727.03   31.20
   4   4   0  693.53   30.60
  -6  -4   0  433.36   20.50
  -6  -4   0  464.55   20.20
  -6  -4   0  457.25   20.80
  -6  -4   0  433.36   21.20
  -6  -4   0  449.86   20.50
   6   4   0  431.96   20.50
   6   4   0  433.16   20.40
   6   4   0  436.86   20.10
   6   4   0  456.75   21.20
  -8  -4   0  229.38   11.60
  -8  -4   0  224.98   12.40
  -8  -4   0  226.68   11.90
   8   4   0  231.88   13.00
   8   4   0  184.08   12.80
   8   4   0  218.38   11.90
   8   4   0  230.68   12.20
 -10  -4   0  185.78   12.70
 -10  -4   0  177.68   10.70
 -10  -4   0  176.18   11.40
 -10  -4   0  193.88   10.60
  10   4   0  175.48   11.00
  10   4   0  189.28   11.10
  10   4   0  183.88   12.20
  10   4   0  173.08   10.30
 -12  -4   0  135.79   10.40
 -12  -4   0  142.09    9.90
 -12  -4   0  126.29   11.70
 -12  -4   0  138.99    9.20
  12   4   0  145.49   10.10
  12   4   0  158.98   11.70
  12   4   0  126.59    9.20
 -14  -4   0  209.58   14.70
 -14  -4   0  233.48   14.30
 -14  -4   0  243.38   13.60
 -14  -4   0  228.28   16.70
  14   4   0  245.98   14.30
  14   4   0  243.68   13.20
  14   4   0  230.28   15.70
  14   4   0  217.08   13.20
 -16  -4   0  583.94   27.60
 -16  -4   0  544.05   30.10
 -16  -4   0  534.55   28.20
 -16  -4   0  556.94   26.80
  16   4   0  561.14   29.10
  16   4   0  544.15   25.90
  16   4   0  542.85   26.60
  16   4   0  548.85   27.50
 -18  -4   0  401.66   23.10
 -18  -4   0  435.06   22.70
 -18  -4   0  437.46   21.80
 -18  -4   0  398.26   25.60
  18   4   0  385.26   21.10
  18   4   0  385.66   31.40
  18   4   0  407.96   20.50
  18   4   0  423.16   22.20
 -20  -4   0  101.89   12.10
 -20  -4   0   98.19   10.10
 -20  -4   0   94.19   11.50
 -20  -4   0   81.09   12.00
  20   4   0   86.09   12.20
  20   4   0   96.59   10.90
  20   4   0   71.19    8.20
  20   4   0   77.49    8.30
 -22  -4   0  394.76   22.20
 -22  -4   0  414.06   23.30
 -22  -4   0  387.06   27.30
 -22  -4   0  355.86   23.70
  22   4   0  383.46   21.20
  22   4   0  378.36   21.30
  22   4   0  378.66   25.10
  22   4   0  385.16   19.50
  22   4   0  416.16   22.70
 -24  -4   0  173.78   16.30
 -24  -4   0  136.19   15.40
 -24  -4   0  197.18   15.10
 -24  -4   0  191.78   21.10
  24   4   0  152.38   13.70
  24   4   0  188.48   15.30
  24   4   0  182.38   19.60
  24   4   0  173.48   13.40
  24   4   0  161.88   11.30
 -26  -4   0   26.70    9.10
 -26  -4   0    4.80   11.00
 -26  -4   0   16.40   10.50
 -26  -4   0   17.10    7.80
 -26  -4   0   18.50    8.80
  26   4   0   17.00    6.40
  26   4   0   23.30    7.00
  26   4   0   29.70    5.00
  26   4   0   20.80    8.50
  26   4   0   17.90   11.50
 -28  -4   0   30.40   12.30
 -28  -4   0   45.40   10.40
 -28  -4   0   52.09   10.30
 -28  -4   0   41.80   11.30
 -28  -4   0   45.30   15.40
  28   4   0   37.40    8.20
  28   4   0   37.60    5.30
  28   4   0   42.10    8.40
  28   4   0   42.40    9.50
 -30  -4   0  351.76   30.00
 -30  -4   0  332.67   25.10
 -30  -4   0  376.96   33.20
 -30  -4   0  368.26   28.50
 -30  -4   0  370.36   26.70
  30   4   0  363.26   22.20
  30   4   0  379.76   22.30
  30   4   0  392.86   24.80
  30   4   0  356.26   17.20
 -32  -4   0  340.17   27.30
 -32  -4   0  317.07   27.40
 -32  -4   0  306.97   25.40
 -32  -4   0  264.27   29.40
 -32  -4   0  310.27   33.40
  32   4   0  309.37   20.90
  32   4   0  334.37   23.50
  32   4   0  330.57   21.30
 -34  -4   0   14.30   17.90
 -34  -4   0   -5.00   13.00
 -34  -4   0  -10.10   13.50
 -34  -4   0   28.00   15.90
  34   4   0    0.80    7.80
  34   4   0   -1.20   10.90
  34   4   0   -7.70    8.30
  34   4   0  -33.50   11.00
 -36  -4   0  127.59   32.10
 -36  -4   0  114.09   20.20
 -36  -4   0  124.99   20.10
  36   4   0  108.99   14.30
  36   4   0   95.99   11.90
  36   4   0  120.29   13.00
  36   4   0  113.69   18.40
 -38  -4   0   93.59   26.80
 -38  -4   0   66.69   18.60
 -38  -4   0   83.59   23.80
  38   4   0  117.89   12.90
  38   4   0   84.59   18.10
  38   4   0   80.39   12.40
  38   4   0   97.79   12.00
  37  -5   0   -4.40   14.90
 -37   5   0   11.10   16.60
 -37   5   0    0.00   18.30
 -37   5   0    6.80   13.70
 -37   5   0  -27.00   13.00
  35  -5   0   -7.10   12.60
  35  -5   0   -9.60   12.10
 -35   5   0   -7.90   15.40
 -35   5   0  -14.20   11.20
 -35   5   0   12.00   11.40
 -35   5   0    8.20   11.40
  33  -5   0   -5.40   11.80
  33  -5   0  -14.00   10.80
 -33   5   0   -7.20   15.50
 -33   5   0    8.60   10.10
 -33   5   0    6.40   10.00
 -33   5   0    5.80    9.90
 -33   5   0   -2.60    9.40
  31  -5   0   -6.30    9.90
  31  -5   0   -9.60   10.20
 -31   5   0   -6.90    8.20
 -31   5   0   -5.60    8.70
 -31   5   0   12.30    8.70
 -31   5   0   -0.40    9.00
 -31   5   0    6.00   13.40
  29  -5   0   -2.20    9.50
  29  -5   0   -3.80    9.90
 -29   5   0    5.70    7.40
 -29   5   0   -1.30    7.60
 -29   5   0   -2.70    8.20
 -29   5   0    2.30   12.20
 -29   5   0   -7.80    7.40
  27  -5   0   -1.30    4.80
  27  -5   0   -0.30    8.30
  27  -5   0   -0.20    8.10
 -27   5   0    4.50    8.20
 -27   5   0   -2.20    7.00
 -27   5   0  -10.50    6.70
 -27   5   0   -5.10   10.50
 -27   5   0    1.20    6.00
  25  -5   0  -12.60    6.60
  25  -5   0   -5.50    8.00
  25  -5   0   -0.80    4.50
 -25   5   0  -10.20    6.40
 -25   5   0   -2.90    6.40
 -25   5   0   -3.70    5.70
 -25   5   0    4.80    5.20
 -25   5   0   -5.50    6.30
 -25   5   0  -11.40    9.70
  23  -5   0   -6.00    6.30
  23  -5   0    2.70    7.60
  23  -5   0    4.60    4.20
 -23   5   0   -7.30    5.80
 -23   5   0  -11.90    8.40
 -23   5   0   -0.10    5.00
 -23   5   0   -1.40    6.00
 -23   5   0   -3.20    5.80
 -23   5   0   -5.60    4.30
  21  -5   0    1.20    6.30
  21  -5   0    0.00    6.20
  21  -5   0    6.40    5.50
  21  -5   0   -4.00    3.80
 -21   5   0    0.90    5.30
 -21   5   0  -11.20    7.20
 -21   5   0   -2.70    4.30
 -21   5   0   -0.70    4.00
 -21   5   0    1.70    5.50
 -21   5   0    2.50    5.30
  19  -5   0   -2.90    5.10
  19  -5   0    1.50    4.90
  19  -5   0    1.80    3.50
  19  -5   0   -1.70    6.00
 -19   5   0   -5.70    4.80
 -19   5   0    1.10    5.00
 -19   5   0   -7.10    4.10
 -19   5   0    0.70    6.80
 -19   5   0   -7.40    3.10
 -19   5   0   -3.00    3.90
  17  -5   0    4.00    4.70
  17  -5   0   -0.20    3.20
  17  -5   0    6.70    5.80
  17  -5   0    1.30    4.50
 -17   5   0   -0.20    6.20
 -17   5   0   -0.60    4.40
 -17   5   0   -1.70    4.40
 -17   5   0    3.50    3.10
 -17   5   0   -4.60    3.40
 -17   5   0    1.20    5.80
  15  -5   0    0.40    4.30
  15  -5   0    0.10    3.30
  15  -5   0    8.30    4.70
  15  -5   0    3.40    4.30
 -15   5   0   -6.00    5.10
 -15   5   0    0.20    4.00
 -15   5   0    0.90    3.70
 -15   5   0   -0.90    2.40
 -15   5   0    0.50    4.20
 -15   5   0   -3.30    3.00
  13  -5   0    2.80    3.00
  13  -5   0   -2.60    3.70
  13  -5   0   -2.20    3.50
  13  -5   0   -5.30    4.00
 -13   5   0   -0.90    1.90
 -13   5   0   -0.30    3.70
 -13   5   0   -0.50    4.50
 -13   5   0   -1.60    3.50
 -13   5   0    0.70    2.70
 -13   5   0   -2.60    3.20
  11  -5   0   -1.30    3.40
  11  -5   0    2.90    2.60
  11  -5   0    0.00    3.20
 -11   5   0   -0.80    2.70
 -11   5   0   -1.30    2.10
 -11   5   0   -0.90    4.00
 -11   5   0    0.10    1.60
 -11   5   0   -2.20    3.20
 -11   5   0    2.70    3.10
   9  -5   0    0.80    2.30
   9  -5   0   -1.00    2.70
   9  -5   0   -0.30    3.10
  -9   5   0   -0.40    2.70
  -9   5   0   -0.40    1.60
  -9   5   0   -1.50    2.30
  -9   5   0   -0.20    1.20
   7  -5   0    0.30    2.10
   7  -5   0    4.70    2.60
   7  -5   0    1.80    2.20
  -7   5   0   -0.40    2.30
  -7   5   0    0.10    1.00
  -7   5   0   -1.70    0.90
  -7   5   0   -0.40    2.10
  -7   5   0    0.60    2.00
   5  -5   0   -1.00    1.80
   5  -5   0   -0.30    2.00
   5  -5   0   -0.90    2.40
  -5   5   0   -0.50    2.50
  -5   5   0    1.10    1.70
  -5   5   0   -1.10    2.10
  -5   5   0   -0.60    0.70
  -5   5   0    0.00    0.70
   3  -5   0    1.50    2.00
   3  -5   0    3.30    2.00
   3  -5   0    0.00    0.90
   3  -5   0   -1.50    1.80
   3  -5   0    0.90    1.50
  -3   5   0   -0.50    0.80
  -3   5   0   -1.50    1.30
  -3   5   0   -0.30    0.70
  -3   5   0   -0.10    2.00
  -3   5   0    0.10    2.00
  -3   5   0    0.10    0.90
   1  -5   0    0.20    1.00
   1  -5   0   -0.30    1.60
   1  -5   0   -2.50    1.80
   1  -5   0    0.00    0.90
   1  -5   0    1.80    1.00
  -1   5   0   -1.10    1.80
  -1   5   0   -0.40    1.00
  -1   5   0   -0.30    1.00
  -1   5   0    2.40    1.10
  -1   5   0   -0.10    1.50
  -1   5   0    1.20    1.00
  -1  -5   0    0.50    1.30
  -1  -5   0   -0.10    1.10
  -1  -5   0    0.50    1.20
  -1  -5   0    0.50    1.50
  -1  -5   0   -0.20    1.80
  -1  -5   0    1.00    1.30
   1   5   0   -0.60    1.20
   1   5   0    1.00    1.40
   1   5   0    0.10    1.90
   1   5   0    0.30    1.10
   1   5   0   -0.20    1.30
  -3  -5   0   -1.70    2.10
  -3  -5   0    0.00    1.60
  -3  -5   0    2.10    1.50
  -3  -5   0   -0.10    1.60
  -3  -5   0    0.70    2.00
   3   5   0   -1.80    2.20
   3   5   0    0.00    1.90
   3   5   0    1.10    1.60
   3   5   0    1.60    1.70
   3   5   0   -0.90    1.70
  -5  -5   0    2.40    2.90
  -5  -5   0    1.00    2.10
  -5  -5   0   -0.30    1.90
  -5  -5   0    1.60    2.20
  -5  -5   0    0.60    2.20
   5   5   0    0.30    2.30
   5   5   0   -2.10    2.50
   5   5   0    0.00    2.10
   5   5   0    2.40    2.10
  -7  -5   0   -2.30    2.10
  -7  -5   0   -1.30    2.00
  -7  -5   0   -0.50    2.90
  -7  -5   0   -0.90    3.20
  -7  -5   0   -1.00    2.30
   7   5   0    4.10    2.60
   7   5   0   -1.10    2.40
   7   5   0   -1.30    2.80
   7   5   0   -0.70    2.70
  -9  -5   0   -0.20    3.00
  -9  -5   0   -5.70    2.30
  -9  -5   0   -1.40    3.20
  -9  -5   0    1.60    3.70
  -9  -5   0   -0.80    2.40
   9   5   0   -5.40    3.30
   9   5   0    0.50    2.90
   9   5   0   -0.30    2.70
   9   5   0   -0.20    2.50
 -11  -5   0   -2.40    3.10
 -11  -5   0   -1.60    3.70
 -11  -5   0   -4.70    4.40
 -11  -5   0   -3.40    2.70
  11   5   0    2.70    3.30
  11   5   0   -2.70    3.90
  11   5   0    1.30    3.50
  11   5   0   -2.30    2.70
 -13  -5   0   -2.80    3.80
 -13  -5   0   -1.60    3.30
 -13  -5   0   -1.00    4.20
 -13  -5   0   -5.60    4.60
  13   5   0    0.60    3.30
  13   5   0    1.30    4.10
  13   5   0   -3.40    4.60
 -15  -5   0    3.40    4.20
 -15  -5   0   -2.60    3.60
 -15  -5   0   -0.10    4.50
 -15  -5   0    4.00    6.10
  15   5   0   -4.20    3.70
  15   5   0   -3.00    4.40
  15   5   0    2.10    5.50
 -17  -5   0   -2.80    5.20
 -17  -5   0   -5.00    3.80
 -17  -5   0   -3.60    4.40
 -17  -5   0   -7.30    6.80
  17   5   0    1.90    5.00
  17   5   0    2.20    4.20
  17   5   0    6.80    6.20
  17   5   0   -2.10    4.10
 -19  -5   0    3.20    6.00
 -19  -5   0   -8.70    5.10
 -19  -5   0    3.70    5.60
 -19  -5   0  -11.40    6.70
  19   5   0   -3.90    4.10
  19   5   0   -0.60    7.20
  19   5   0    0.40    4.40
  19   5   0    5.70    5.60
 -21  -5   0   -0.90    8.60
 -21  -5   0   -7.10    6.10
 -21  -5   0    3.10    5.20
 -21  -5   0   -4.60    5.30
  21   5   0    2.40    8.40
  21   5   0    4.30    4.20
  21   5   0   -1.50    4.70
  21   5   0   -3.90    5.70
 -23  -5   0    0.90    6.10
 -23  -5   0   -2.50    6.80
 -23  -5   0   -5.70    8.70
 -23  -5   0   -0.10    7.40
 -23  -5   0   -4.30    8.00
  23   5   0    1.30    5.40
  23   5   0    2.20    9.10
  23   5   0    0.40    5.50
  23   5   0    0.60    6.70
  23   5   0   -0.60    4.30
 -25  -5   0    0.20    8.00
 -25  -5   0   -4.90    7.20
 -25  -5   0  -11.30   10.40
 -25  -5   0    9.80    7.30
 -25  -5   0   -8.80    8.00
  25   5   0   -4.30    5.40
  25   5   0    2.20    5.70
  25   5   0    1.70    4.40
  25   5   0  -13.00    9.30
  25   5   0    0.10    7.50
 -27  -5   0  -15.70    9.20
 -27  -5   0  -12.80    7.50
 -27  -5   0   10.10    9.10
 -27  -5   0   -7.90    8.00
 -27  -5   0   -2.30   11.20
  27   5   0   -4.20    6.10
  27   5   0   -3.50    6.30
  27   5   0    7.40    8.10
  27   5   0   -1.80    4.30
 -29  -5   0  -18.30   11.90
 -29  -5   0    0.40    9.80
 -29  -5   0  -20.50    8.30
 -29  -5   0   -2.00   10.60
 -29  -5   0    4.10   10.20
  29   5   0    4.50    9.20
  29   5   0   -3.80    3.70
  29   5   0    1.30    6.80
  29   5   0   -5.80    6.60
 -31  -5   0  -26.30   10.00
 -31  -5   0   -6.30   10.90
 -31  -5   0   -2.30   14.70
 -31  -5   0   -3.90   12.30
 -31  -5   0   -1.80   11.40
  31   5   0    0.90    7.40
  31   5   0  -15.30    6.80
 -33  -5   0    0.00   16.70
 -33  -5   0  -24.90   18.80
 -33  -5   0   -5.00   11.70
 -33  -5   0    8.20   13.00
 -33  -5   0   -6.60   13.10
  33   5   0   -2.90    8.30
  33   5   0   12.50    8.20
 -35  -5   0   -7.80   13.90
 -35  -5   0    1.70   18.10
 -35  -5   0   -7.40   13.80
 -35  -5   0    6.50   16.00
  35   5   0    7.20    9.00
  35   5   0   -8.60    8.00
 -37  -5   0  -23.50   14.50
 -37  -5   0    9.80   20.30
 -37  -5   0   -3.60   17.10
  37   5   0    1.30    9.80
  37   5   0    2.30   12.40
  37   5   0   23.60   13.50
  37   5   0    3.50    9.30
  38  -6   0    2.80   15.20
 -38   6   0  -13.50   13.70
 -38   6   0  -10.50   16.00
 -38   6   0   -1.50   20.80
 -38   6   0    9.70   14.00
  36  -6   0   54.89   15.60
 -36   6   0   59.39   13.90
 -36   6   0   76.59   14.50
 -36   6   0   54.69   14.50
  34  -6   0   -5.50   12.10
  34  -6   0   13.50   12.80
 -34   6   0    4.50   10.90
 -34   6   0   14.70   17.00
 -34   6   0   12.70   11.00
 -34   6   0   -6.70   10.10
 -34   6   0   17.10   10.70
  32  -6   0   35.60   13.00
  32  -6   0   14.00   12.60
 -32   6   0   16.00   15.30
 -32   6   0   34.40   10.80
 -32   6   0   31.30   10.30
 -32   6   0   28.80   10.10
 -32   6   0   41.90   10.70
  30  -6   0  120.79   15.30
  30  -6   0   90.29   15.20
 -30   6   0   95.99   13.00
 -30   6   0  111.09   12.40
 -30   6   0  117.29   12.30
 -30   6   0   80.09   17.00
 -30   6   0  110.89   13.00
  28  -6   0  239.28   21.40
  28  -6   0  209.88   20.20
 -28   6   0  247.48   17.40
 -28   6   0  260.17   19.80
 -28   6   0  243.68   18.80
 -28   6   0  248.18   19.70
 -28   6   0  262.57   19.40
 -28   6   0  219.38   25.10
  26  -6   0  200.38   18.30
  26  -6   0  195.48   17.90
  26  -6   0  199.48   13.60
 -26   6   0  174.18   16.60
 -26   6   0  178.78   16.40
 -26   6   0  213.18   15.80
 -26   6   0  194.78   14.40
 -26   6   0  198.48   17.30
 -26   6   0  211.18   22.50
  24  -6   0  810.62   43.00
  24  -6   0  880.71   44.00
  24  -6   0  899.01   40.10
 -24   6   0  893.61   42.20
 -24   6   0  824.72   42.00
 -24   6   0  887.01   42.30
 -24   6   0  941.81   41.40
 -24   6   0  841.42   46.50
  22  -6   0 1106.99   51.59
  22  -6   0 1087.69   48.80
  22  -6   0 1066.59   51.79
 -22   6   0 1043.90   50.39
 -22   6   0 1037.70   54.19
 -22   6   0 1102.99   50.69
 -22   6   0 1107.49   50.99
 -22   6   0 1178.48   49.00
 -22   6   0 1105.89   49.50
  20  -6   0   26.50    8.20
  20  -6   0   32.90    5.40
  20  -6   0   22.30    6.70
 -20   6   0   28.60    7.00
 -20   6   0   28.00    9.50
 -20   6   0   27.80    5.40
 -20   6   0   25.00    4.70
 -20   6   0   33.20    6.70
 -20   6   0   27.70    6.50
  18  -6   0 1050.09   47.40
  18  -6   0 1023.40   45.00
  18  -6   0 1003.20   46.70
 -18   6   0  990.60   46.50
 -18   6   0 1033.10   45.00
 -18   6   0 1029.30   46.10
 -18   6   0  948.21   45.40
 -18   6   0 1006.70   44.30
 -18   6   0 1034.90   46.60
 -18   6   0  991.30   48.80
  16  -6   0   21.20    5.70
  16  -6   0   16.30    4.30
  16  -6   0   23.70    5.60
 -16   6   0   23.90    5.70
 -16   6   0   20.70    5.40
 -16   6   0   15.10    3.40
 -16   6   0   15.40    4.30
 -16   6   0   19.80    6.90
 -16   6   0   16.10    5.30
  14  -6   0   22.50    5.00
  14  -6   0   14.70    6.20
  14  -6   0   16.40    4.00
 -14   6   0    6.50    4.50
 -14   6   0   14.60    3.70
 -14   6   0   16.60    2.90
 -14   6   0   16.20    6.10
 -14   6   0   14.60    4.60
  12  -6   0  157.08   10.90
  12  -6   0  168.08   10.70
  12  -6   0  148.19   10.00
 -12   6   0  173.48   11.50
 -12   6   0  148.39    9.00
 -12   6   0  168.18    8.40
 -12   6   0  162.68   10.90
 -12   6   0  155.58   10.50
  10  -6   0   19.00    4.00
  10  -6   0   19.10    4.20
  10  -6   0   20.20    3.70
 -10   6   0   13.50    2.00
 -10   6   0   20.30    4.20
 -10   6   0   16.10    2.40
 -10   6   0   15.10    3.60
   8  -6   0  600.64   25.50
   8  -6   0  578.34   25.80
  -8   6   0  544.85   25.00
  -8   6   0  546.75   23.60
  -8   6   0  541.35   23.50
  -8   6   0  518.05   25.30
  -8   6   0  557.74   25.80
   6  -6   0  255.07   12.60
   6  -6   0  276.67   13.10
   6  -6   0  252.77   13.00
  -6   6   0  243.08   11.00
  -6   6   0  261.77   12.40
  -6   6   0  244.48   13.40
  -6   6   0  249.48   11.00
  -6   6   0  252.27   13.00
   4  -6   0  457.45   20.50
   4  -6   0  440.56   19.90
   4  -6   0  473.45   20.30
   4  -6   0  424.36   20.60
  -4   6   0  430.46   18.70
  -4   6   0  428.86   20.50
  -4   6   0  433.26   18.90
  -4   6   0  451.35   18.80
  -4   6   0  432.96   19.60
  -4   6   0  437.96   20.50
   2  -6   0  397.16   18.20
   2  -6   0  394.86   17.80
   2  -6   0  384.56   16.70
   2  -6   0  388.26   16.90
   2  -6   0  381.96   16.60
  -2   6   0  388.76   17.00
  -2   6   0  403.46   18.20
  -2   6   0  389.96   17.00
  -2   6   0  407.26   18.40
  -2   6   0  358.46   16.80
   0  -6   0 2873.21  120.59
   0  -6   0 3191.08  121.29
   0  -6   0 2846.22  121.09
   0  -6   0 2755.32  120.29
   0  -6   0 2849.81  120.59
   0  -6   0 3092.79  120.49
   0   6   0 2861.31  120.59
   0   6   0 2904.31  121.19
   0   6   0 2871.01  120.39
   0   6   0 2840.62  120.69
  -2  -6   0  401.56   17.80
  -2  -6   0  404.16   18.90
  -2  -6   0  384.96   17.50
  -2  -6   0  380.66   17.90
  -2  -6   0  400.46   18.20
  -2  -6   0  380.06   18.10
   2   6   0  395.76   18.00
   2   6   0  390.36   17.90
   2   6   0  403.66   18.30
   2   6   0  401.96   18.80
   2   6   0  421.26   17.60
  -4  -6   0  434.66   19.60
  -4  -6   0  425.76   19.90
  -4  -6   0  443.86   20.90
  -4  -6   0  450.55   19.80
   4   6   0  420.16   19.80
   4   6   0  412.06   19.50
   4   6   0  451.15   20.90
   4   6   0  462.75   20.40
   4   6   0  416.86   19.90
  -6  -6   0  235.48   12.40
  -6  -6   0  262.17   12.40
  -6  -6   0  247.68   13.80
  -6  -6   0  269.87   12.80
  -6  -6   0  221.08   13.30
   6   6   0  259.97   13.20
   6   6   0  219.38   13.00
   6   6   0  211.68   12.40
   6   6   0  250.47   13.70
  -8  -6   0  554.04   25.30
  -8  -6   0  562.04   25.70
  -8  -6   0  577.14   25.90
  -8  -6   0  548.45   27.00
  -8  -6   0  547.85   26.10
   8   6   0  536.75   25.30
   8   6   0  546.25   25.80
   8   6   0  536.55   26.60
   8   6   0  552.44   25.90
 -10  -6   0   14.30    3.50
 -10  -6   0   15.40    4.00
 -10  -6   0   21.40    4.80
 -10  -6   0   14.20    4.20
 -10  -6   0   13.50    5.30
  10   6   0   12.30    3.90
  10   6   0   19.80    5.20
  10   6   0   15.20    3.60
  10   6   0   18.80    4.60
 -12  -6   0  155.58   10.70
 -12  -6   0  139.29   11.30
 -12  -6   0  149.09   11.70
 -12  -6   0  145.49   12.90
 -12  -6   0  154.18   10.40
  12   6   0  158.38   11.30
  12   6   0  163.78   11.30
  12   6   0  157.78   12.60
  12   6   0  147.29   10.30
 -14  -6   0    7.30    4.90
 -14  -6   0    7.40    6.20
 -14  -6   0    9.50    4.60
 -14  -6   0   15.90    4.60
 -14  -6   0   11.20    6.00
  14   6   0   11.40    4.50
  14   6   0   15.60    5.30
  14   6   0    9.80    6.20
 -16  -6   0   30.00    6.20
 -16  -6   0   27.40    5.70
 -16  -6   0   12.10    6.00
 -16  -6   0    8.50    6.70
 -16  -6   0   18.40    6.50
  16   6   0   13.50    5.00
  16   6   0   23.00    6.40
  16   6   0   22.80    7.20
 -18  -6   0 1028.20   46.40
 -18  -6   0  961.50   49.00
 -18  -6   0  890.31   47.10
 -18  -6   0  953.60   46.90
  18   6   0 1016.60   48.30
  18   6   0 1000.20   44.60
  18   6   0 1061.29   46.50
  18   6   0  995.40   45.20
 -20  -6   0   34.40    6.80
 -20  -6   0   13.20    9.80
 -20  -6   0   28.50    7.00
 -20  -6   0   33.00    8.00
 -20  -6   0   30.30    8.60
  20   6   0   21.70    8.30
  20   6   0   16.40    6.00
  20   6   0   30.00    5.80
  20   6   0   24.70    7.70
 -22  -6   0 1141.79   51.29
 -22  -6   0 1067.99   54.09
 -22  -6   0 1178.08   52.59
 -22  -6   0 1059.69   55.99
 -22  -6   0 1093.39   53.29
  22   6   0 1074.59   49.20
  22   6   0 1082.09   50.69
  22   6   0 1174.78   52.09
  22   6   0 1054.29   54.39
 -24  -6   0  891.31   46.70
 -24  -6   0  911.11   44.50
 -24  -6   0  847.02   48.60
 -24  -6   0  869.81   45.50
 -24  -6   0  890.41   43.30
  24   6   0  954.80   47.30
  24   6   0  964.40   44.00
  24   6   0  877.91   40.40
  24   6   0  827.52   42.20
 -26  -6   0  218.68   17.80
 -26  -6   0  190.78   18.80
 -26  -6   0  183.18   21.90
 -26  -6   0  184.18   19.30
 -26  -6   0  184.08   21.10
  26   6   0  195.18   12.80
  26   6   0  187.28   15.50
  26   6   0  188.58   15.70
  26   6   0  200.58   23.90
  26   6   0  162.58   21.90
 -28  -6   0  240.88   27.80
 -28  -6   0  228.78   22.80
 -28  -6   0  277.87   21.20
 -28  -6   0  277.37   22.60
 -28  -6   0  263.47   25.50
  28   6   0  267.37   21.70
  28   6   0  236.98   18.20
  28   6   0  242.18   18.50
  28   6   0  250.77   14.50
 -30  -6   0   84.19   16.30
 -30  -6   0   85.89   13.30
 -30  -6   0  122.19   20.70
 -30  -6   0   83.99   15.60
 -30  -6   0  133.79   15.80
  30   6   0  104.59    8.70
  30   6   0  119.99   14.30
  30   6   0   99.69   11.60
  30   6   0  124.99   14.20
 -32  -6   0   40.60   15.60
 -32  -6   0   49.00   13.30
 -32  -6   0    5.70   11.40
 -32  -6   0   45.30   19.20
 -32  -6   0   38.20   13.90
  32   6   0   32.60   11.60
  32   6   0   18.70    8.60
  32   6   0   27.70    9.40
 -34  -6   0   15.80   14.90
 -34  -6   0   27.70   18.60
 -34  -6   0    5.60   14.00
 -34  -6   0    3.50   15.00
  34   6   0  -13.20   12.00
  34   6   0   10.70    8.90
  34   6   0   -2.40    8.20
 -36  -6   0   47.30   16.30
 -36  -6   0   79.29   24.20
 -36  -6   0   57.59   38.00
  36   6   0   77.59   14.70
  36   6   0   58.19   11.50
  36   6   0   63.39   16.00
  36   6   0   56.49   11.30
 -38  -6   0    7.60   15.70
 -38  -6   0  -23.50   21.10
 -38  -6   0   -5.30   17.90
  38   6   0    8.00   10.20
  38   6   0   -3.10   14.30
  38   6   0    7.00   14.10
  38   6   0   -1.60    9.80
  37  -7   0   -1.70   14.10
  37  -7   0    0.60   14.10
 -37   7   0   -1.40   13.90
 -37   7   0   -6.80   19.50
 -37   7   0   -7.90   12.80
 -37   7   0    4.50   12.70
  35  -7   0  -10.70   11.80
  35  -7   0   -6.50   14.30
 -35   7   0   -1.50   10.90
 -35   7   0   12.50   11.90
 -35   7   0  -12.30   11.00
 -35   7   0   -2.60   11.00
 -35   7   0  -16.60   15.60
  33  -7   0  -10.30   11.50
  33  -7   0  -26.40   10.50
 -33   7   0   -1.60    9.60
 -33   7   0  -36.20   14.50
 -33   7   0    3.10    9.40
 -33   7   0   -5.90   10.60
 -33   7   0    8.50   10.60
  31  -7   0  -22.80    9.70
  31  -7   0   -6.90   10.60
 -31   7   0   -4.40   12.50
 -31   7   0   -8.80    8.40
 -31   7   0  -27.10    9.00
 -31   7   0   -9.60    8.60
 -31   7   0  -13.80    8.00
  29  -7   0    7.60    9.80
  29  -7   0   -5.40    9.50
 -29   7   0   -6.90    8.20
 -29   7   0   -8.10    6.60
 -29   7   0    3.60    7.30
 -29   7   0    4.30   13.00
 -29   7   0   -8.70    8.20
 -29   7   0   -5.80    7.80
  27  -7   0  -10.60    8.10
  27  -7   0    6.20    8.50
 -27   7   0   -6.20    7.60
 -27   7   0    9.20   10.70
 -27   7   0    8.30    6.10
 -27   7   0   -5.10    6.70
 -27   7   0   -6.00    8.00
 -27   7   0    4.20    7.00
  25  -7   0    7.90    5.30
  25  -7   0    3.20    7.70
  25  -7   0   14.80    8.70
 -25   7   0  -12.30    5.90
 -25   7   0    1.90    6.80
 -25   7   0  -13.90    6.40
 -25   7   0   12.30   10.00
 -25   7   0    4.70    5.30
 -25   7   0   -3.00    5.30
  23  -7   0   -6.60    6.30
  23  -7   0    2.40    7.90
  23  -7   0   -0.60    4.60
 -23   7   0   -7.60    7.40
 -23   7   0    3.00    4.90
 -23   7   0   -1.50    6.60
 -23   7   0   -1.30    5.90
 -23   7   0   -4.20    6.20
 -23   7   0    1.80    4.40
  21  -7   0   -0.10    5.80
  21  -7   0    2.20    4.20
  21  -7   0    6.50    6.80
 -21   7   0    0.10    4.80
 -21   7   0   -1.50    5.40
 -21   7   0   -3.20    4.40
 -21   7   0    0.00    3.80
 -21   7   0   -1.40    5.50
 -21   7   0  -10.30    7.70
 -21   7   0   -0.80    5.70
  19  -7   0    7.20    6.20
  19  -7   0    0.20    4.00
  19  -7   0    2.40    5.40
 -19   7   0    7.00    5.90
 -19   7   0    0.80    3.20
 -19   7   0   -3.70    4.90
 -19   7   0   -1.00    5.40
 -19   7   0    1.50    3.80
 -19   7   0   -2.90    7.00
 -19   7   0   -1.00    4.20
  17  -7   0   -4.60    4.50
  17  -7   0    1.00    3.60
  17  -7   0    6.10    5.60
 -17   7   0    0.80    3.80
 -17   7   0   -5.60    4.90
 -17   7   0    0.30    2.70
 -17   7   0   -0.40    5.90
 -17   7   0   -0.10    4.40
 -17   7   0    1.10    4.70
  15  -7   0   -3.30    4.30
  15  -7   0   -1.30    3.30
  15  -7   0  -12.30    4.20
 -15   7   0    3.70    5.40
 -15   7   0    3.50    4.80
 -15   7   0   -3.90    3.90
 -15   7   0    4.10    3.30
 -15   7   0    0.10    2.20
 -15   7   0   -1.70    3.70
  13  -7   0   -2.80    3.50
  13  -7   0    0.30    3.30
  13  -7   0    5.00    4.80
 -13   7   0    7.00    4.10
 -13   7   0   -1.60    1.80
 -13   7   0   -0.80    2.40
 -13   7   0   -0.80    4.20
 -13   7   0   -1.80    3.90
  11  -7   0   -0.50    3.70
  11  -7   0   -1.40    2.90
  11  -7   0   -1.40    3.10
 -11   7   0    0.40    1.60
 -11   7   0    3.00    3.60
 -11   7   0   -1.10    1.80
 -11   7   0   -0.80    3.80
   9  -7   0    3.20    3.50
   9  -7   0   -4.10    2.50
   9  -7   0   -1.10    2.80
  -9   7   0    2.20    1.40
  -9   7   0    0.50    1.10
  -9   7   0    4.20    3.40
  -9   7   0    1.90    3.10
  -9   7   0   -0.80    2.50
  -9   7   0    0.30    3.20
   7  -7   0    0.10    2.70
   7  -7   0    0.60    3.30
   7  -7   0   -0.80    2.50
  -7   7   0   -0.80    0.90
  -7   7   0    0.50    2.20
  -7   7   0    0.00    2.80
  -7   7   0    0.10    1.10
  -7   7   0   -0.40    2.90
  -7   7   0    1.30    2.80
   5  -7   0    0.60    2.10
   5  -7   0   -1.90    2.60
   5  -7   0    3.10    2.60
  -5   7   0   -0.50    1.00
  -5   7   0   -0.10    2.60
  -5   7   0   -0.60    2.60
  -5   7   0   -1.00    1.70
  -5   7   0    0.80    1.20
  -5   7   0    0.30    1.00
   3  -7   0    0.00    1.20
   3  -7   0   -0.10    2.30
   3  -7   0    0.40    0.80
   3  -7   0   -1.70    2.40
   3  -7   0    0.40    0.80
  -3   7   0    2.00    1.30
  -3   7   0    0.50    1.70
  -3   7   0   -0.80    1.10
  -3   7   0   -0.60    2.30
  -3   7   0   -0.60    1.20
  -3   7   0   -1.10    2.30
   1  -7   0    0.40    1.20
   1  -7   0    0.30    1.40
   1  -7   0    0.30    1.40
   1  -7   0   -1.10    2.10
   1  -7   0    2.60    2.30
  -1   7   0   -0.40    1.40
  -1   7   0    1.60    1.40
  -1   7   0   -1.90    2.40
  -1   7   0    0.20    2.10
  -1   7   0    0.20    1.40
  -1   7   0    0.50    1.50
  -1  -7   0   -1.60    1.70
  -1  -7   0   -2.40    2.00
  -1  -7   0    2.60    1.70
  -1  -7   0   -0.10    1.50
  -1  -7   0   -2.60    1.70
   1   7   0   -0.50    1.90
   1   7   0   -2.80    1.60
   1   7   0   -0.80    1.40
   1   7   0    1.30    2.50
   1   7   0   -1.80    2.00
   1   7   0    1.70    1.70
  -3  -7   0    0.50    1.80
  -3  -7   0    0.80    2.20
  -3  -7   0    1.10    1.90
  -3  -7   0   -1.50    2.70
  -3  -7   0   -3.00    1.80
   3   7   0    1.00    1.90
   3   7   0   -0.60    1.90
   3   7   0    2.10    2.30
   3   7   0   -0.60    1.70
   3   7   0    2.90    3.00
  -5  -7   0    0.20    2.20
  -5  -7   0    0.20    2.20
  -5  -7   0   -0.80    3.10
  -5  -7   0    0.70    3.50
  -5  -7   0   -1.10    2.00
   5   7   0    0.20    2.70
   5   7   0   -2.40    1.90
   5   7   0   -1.50    3.00
   5   7   0   -0.70    2.50
   5   7   0   -3.30    2.10
  -7  -7   0    1.10    3.30
  -7  -7   0   -0.10    3.60
  -7  -7   0   -0.50    2.70
  -7  -7   0   -0.90    2.50
  -7  -7   0    0.40    2.60
   7   7   0    2.40    2.90
   7   7   0   -4.40    2.60
   7   7   0    1.30    3.40
   7   7   0   -0.10    2.90
  -9  -7   0   -2.60    3.40
  -9  -7   0    0.70    3.20
  -9  -7   0    2.60    3.60
  -9  -7   0    0.60    3.00
  -9  -7   0   -5.40    4.20
   9   7   0   -4.10    3.00
   9   7   0    1.50    3.20
   9   7   0    0.50    3.00
   9   7   0   -4.20    4.10
 -11  -7   0   -0.60    3.50
 -11  -7   0   -6.20    3.80
 -11  -7   0   -0.10    3.30
 -11  -7   0    0.30    3.70
 -11  -7   0   -3.00    4.60
  11   7   0    4.60    4.10
  11   7   0   -3.40    3.40
  11   7   0   -0.20    4.80
  11   7   0    2.10    3.50
  11   7   0    1.80    1.40
 -13  -7   0    1.30    3.70
 -13  -7   0    4.40    4.50
 -13  -7   0   -2.60    5.70
 -13  -7   0    4.50    4.70
 -13  -7   0   -5.60    4.50
  13   7   0   -2.40    4.30
  13   7   0    3.90    4.60
  13   7   0    7.20    6.10
  13   7   0    1.40    3.60
 -15  -7   0    1.00    5.80
 -15  -7   0    1.40    4.20
 -15  -7   0    7.50    5.20
 -15  -7   0    6.40    4.80
 -15  -7   0   -1.40    4.80
  15   7   0    8.70    6.20
  15   7   0   -1.00    3.70
  15   7   0    0.80    4.80
 -17  -7   0    3.30    6.00
 -17  -7   0  -11.10    4.80
 -17  -7   0   -2.60    6.10
 -17  -7   0    1.30    4.60
 -17  -7   0    1.70    5.50
  17   7   0   -2.70    4.40
  17   7   0   -4.00    4.90
 -19  -7   0    1.80    7.50
 -19  -7   0    1.20    5.40
 -19  -7   0   -4.00    5.60
 -19  -7   0   -1.30    6.30
 -19  -7   0    2.50    6.90
  19   7   0    4.20    5.10
  19   7   0    2.70    7.20
  19   7   0   -2.50    6.00
  19   7   0    1.60    4.80
 -21  -7   0    5.80    6.20
 -21  -7   0   -7.10    6.70
 -21  -7   0  -16.40    7.70
 -21  -7   0    0.90    6.90
 -21  -7   0    0.40    6.50
  21   7   0   -3.40    5.20
  21   7   0   -3.30    4.90
  21   7   0    3.80    8.20
  21   7   0   -2.90    6.10
 -23  -7   0    4.80    7.20
 -23  -7   0  -10.90    8.90
 -23  -7   0    8.10    6.80
 -23  -7   0   -4.00    7.90
 -23  -7   0    2.10    8.30
  23   7   0   -4.40    5.80
  23   7   0   -3.60    5.20
  23   7   0   -2.00    9.50
  23   7   0    5.50    7.50
 -25  -7   0   -6.40    9.40
 -25  -7   0   -1.10    7.50
 -25  -7   0   -1.20    9.20
 -25  -7   0    8.10   12.20
 -25  -7   0    7.20    7.20
  25   7   0    1.80    7.90
  25   7   0   -5.10    6.00
  25   7   0    9.30   10.50
  25   7   0   -3.40    5.30
 -27  -7   0   14.10   10.90
 -27  -7   0    5.80   11.70
 -27  -7   0  -18.50    8.60
 -27  -7   0  -14.80    8.80
 -27  -7   0    9.10    8.50
  27   7   0    2.10    8.70
  27   7   0   -6.90    5.30
  27   7   0    5.00    7.00
  27   7   0   -5.40    6.50
 -29  -7   0    2.10    9.90
 -29  -7   0  -18.20    9.90
 -29  -7   0   -8.10   12.20
 -29  -7   0    7.80   10.70
 -29  -7   0  -10.40   10.90
  29   7   0    2.70    7.60
  29   7   0    3.40    4.80
  29   7   0   -2.30    7.00
  29   7   0   -1.10   10.20
 -31  -7   0   -9.40   14.70
 -31  -7   0   17.10   11.70
 -31  -7   0    0.90   12.50
 -31  -7   0  -10.30   10.70
 -31  -7   0  -11.10   11.60
  31   7   0   12.10   12.00
  31   7   0   13.10    7.60
  31   7   0    1.20    8.10
  31   7   0   -3.50    4.00
 -33  -7   0   -5.00   15.30
 -33  -7   0   -9.30   14.90
 -33  -7   0    1.60   13.50
 -33  -7   0  -13.90   13.30
  33   7   0   15.50    8.80
  33   7   0   -9.70    8.20
  33   7   0   24.10   12.90
 -35  -7   0   12.60   16.90
 -35  -7   0   -5.50   13.60
 -35  -7   0    2.80   25.00
  35   7   0    6.60    9.50
  35   7   0  -30.20   13.00
  35   7   0   17.40    9.40
 -37  -7   0   10.80   17.30
 -37  -7   0   18.30   16.10
 -37  -7   0   30.20   21.20
  37   7   0    5.20   14.50
  37   7   0   -0.30   10.10
  37   7   0   -3.50    9.50
  37   7   0  -17.80   12.50
  38  -8   0  461.35   35.80
 -38   8   0  421.76   32.20
 -38   8   0  418.36   31.00
 -38   8   0  361.96   42.20
 -38   8   0  385.36   33.40
  36  -8   0  350.36   30.20
 -36   8   0  324.67   26.70
 -36   8   0  331.37   26.70
 -36   8   0  281.47   35.10
 -36   8   0  324.57   28.10
 -36   8   0  290.07   28.30
  34  -8   0  218.48   25.10
  34  -8   0  257.07   26.50
 -34   8   0  276.37   22.00
 -34   8   0  236.08   25.20
 -34   8   0  224.68   23.60
 -34   8   0  296.47   22.90
 -34   8   0  217.38   27.50
  32  -8   0  601.44   36.90
  32  -8   0  567.74   37.20
 -32   8   0  609.54   35.00
 -32   8   0  639.04   33.50
 -32   8   0  605.04   32.50
 -32   8   0  544.65   38.70
 -32   8   0  618.94   43.10
  30  -8   0   16.10   10.70
  30  -8   0   -4.50   10.10
 -30   8   0    3.00    7.30
 -30   8   0   -9.20    8.30
 -30   8   0   -6.80    7.70
 -30   8   0   -3.10    8.80
 -30   8   0    8.80   13.10
 -30   8   0   -1.60   11.50
  28  -8   0  254.07   21.20
  28  -8   0  221.78   20.70
 -28   8   0  250.07   25.90
 -28   8   0  256.17   19.80
 -28   8   0  241.88   17.50
 -28   8   0  246.08   19.60
 -28   8   0  275.27   18.30
 -28   8   0  253.97   21.40
  26  -8   0   -3.50    8.70
  26  -8   0   11.80    8.60
 -26   8   0   -5.10    5.90
 -26   8   0   -1.70    7.30
 -26   8   0   -3.20    6.40
 -26   8   0   14.50   11.60
 -26   8   0    5.90    5.50
 -26   8   0   -5.10    7.60
  24  -8   0    3.50    7.50
  24  -8   0   31.80    9.70
 -24   8   0   19.10   11.00
 -24   8   0   24.40    7.80
 -24   8   0   22.30    6.10
 -24   8   0   24.60    5.70
 -24   8   0   23.40    6.90
 -24   8   0   28.90    8.60
  22  -8   0   26.00    8.30
  22  -8   0   31.60    6.20
  22  -8   0   40.20    8.20
 -22   8   0   31.30   10.20
 -22   8   0   39.80    5.70
 -22   8   0   51.09    9.00
 -22   8   0   40.90    8.00
 -22   8   0   33.60    8.70
 -22   8   0   34.10    6.60
 -22   8   0   42.40    6.40
  20  -8   0  518.75   29.70
  20  -8   0  550.74   27.50
  20  -8   0  561.54   29.50
 -20   8   0  582.24   29.00
 -20   8   0  584.74   27.00
 -20   8   0  545.25   27.70
 -20   8   0  566.64   30.00
 -20   8   0  558.74   26.20
 -20   8   0  559.54   31.80
 -20   8   0  567.04   29.50
  18  -8   0   56.69    8.50
  18  -8   0   52.59    8.60
  18  -8   0   67.99    7.40
 -18   8   0   64.39    6.30
 -18   8   0   53.09    9.40
 -18   8   0   52.99    7.80
 -18   8   0   37.80    6.60
 -18   8   0   68.59    9.10
 -18   8   0   48.50    7.30
  16  -8   0  270.37   15.60
  16  -8   0  279.37   16.60
  16  -8   0  277.27   16.80
 -16   8   0  271.47   16.30
 -16   8   0  277.37   17.00
 -16   8   0  274.47   13.60
 -16   8   0  265.47   18.20
 -16   8   0  255.27   14.50
 -16   8   0  272.77   17.70
  14  -8   0 1002.30   44.80
  14  -8   0 1015.20   45.80
  14  -8   0  996.40   45.20
 -14   8   0 1037.80   45.80
 -14   8   0  979.90   43.40
 -14   8   0 1015.90   46.20
 -14   8   0  966.50   42.70
 -14   8   0  990.30   45.10
  12  -8   0   70.09    8.00
  12  -8   0   55.89    6.60
  12  -8   0   65.79    7.30
 -12   8   0   72.99    8.90
 -12   8   0   67.19    8.10
 -12   8   0   52.29    6.50
 -12   8   0   68.09    5.10
 -12   8   0   56.79    4.50
  10  -8   0  226.18   12.90
  10  -8   0  230.88   13.10
  10  -8   0  257.37   13.80
 -10   8   0  216.58   10.60
 -10   8   0  227.08   13.30
 -10   8   0  224.48   13.60
 -10   8   0  227.28   14.10
 -10   8   0  216.18   10.40
 -10   8   0  219.58   12.40
   8  -8   0 3806.02  155.68
   8  -8   0 3969.80  156.28
   8  -8   0 3504.55  155.88
  -8   8   0 3556.04  153.78
  -8   8   0 3702.53  154.08
  -8   8   0 3851.01  155.28
  -8   8   0 3811.12  156.68
  -8   8   0 3562.34  153.88
  -8   8   0 3794.12  156.48
   6  -8   0  541.65   24.90
   6  -8   0  583.44   25.50
  -6   8   0  554.94   25.90
  -6   8   0  528.85   24.50
  -6   8   0  527.85   23.50
  -6   8   0  556.14   23.40
  -6   8   0  540.45   23.30
   4  -8   0  228.98   12.60
   4  -8   0  232.48   12.00
   4  -8   0  226.38   10.40
   4  -8   0  214.98    9.50
  -4   8   0  227.38   11.20
  -4   8   0  243.78   12.60
  -4   8   0  210.88   12.50
  -4   8   0  229.28   10.40
  -4   8   0  217.98   10.40
  -4   8   0  216.18   10.30
   2  -8   0   85.19    4.80
   2  -8   0   83.29    5.20
   2  -8   0   85.49    7.30
   2  -8   0   89.49    6.60
   2  -8   0   87.79    4.90
  -2   8   0   88.99    5.40
  -2   8   0   84.59    5.20
  -2   8   0   89.49    7.10
  -2   8   0   86.69    6.70
  -2   8   0   83.99    5.20
  -2   8   0   86.09    5.50
   0  -8   0  367.06   17.40
   0  -8   0  352.86   16.10
   0  -8   0  382.16   17.30
   0  -8   0  346.07   16.10
   0  -8   0  362.66   16.40
   0  -8   0  356.16   16.50
   0   8   0  360.36   17.30
   0   8   0  344.27   16.10
   0   8   0  355.46   16.40
   0   8   0  345.37   16.50
   0   8   0  367.26   16.80
  -2  -8   0   83.79    6.00
  -2  -8   0   86.69    5.40
  -2  -8   0   86.39    5.70
  -2  -8   0   85.89    7.20
  -2  -8   0   85.09    6.40
  -2  -8   0   80.49    6.20
   2   8   0   90.69    7.20
   2   8   0   79.99    6.10
   2   8   0   80.89    5.80
   2   8   0   83.99    5.40
   2   8   0   89.99    6.40
  -4  -8   0  230.68   11.60
  -4  -8   0  226.38   11.30
  -4  -8   0  225.78   13.10
  -4  -8   0  221.78   11.80
   4   8   0  246.18   13.20
   4   8   0  229.08   12.40
   4   8   0  208.58   12.20
   4   8   0  215.58   11.80
   4   8   0  212.58   11.20
  -6  -8   0  565.34   26.30
  -6  -8   0  537.75   25.70
  -6  -8   0  539.35   27.00
  -6  -8   0  546.45   25.40
  -6  -8   0  551.64   25.50
   6   8   0  541.95   25.80
   6   8   0  557.54   25.40
   6   8   0  565.64   26.30
   6   8   0  582.84   27.10
   6   8   0  581.94   25.80
  -8  -8   0 3937.41  156.28
  -8  -8   0 3667.13  156.98
  -8  -8   0 3869.01  156.58
  -8  -8   0 3666.23  157.78
  -8  -8   0 3444.66  156.68
   8   8   0 3622.84  156.28
   8   8   0 3925.71  157.18
   8   8   0 3613.94  156.58
   8   8   0 3869.61  157.78
 -10  -8   0  227.28   14.40
 -10  -8   0  222.58   13.70
 -10  -8   0  236.08   12.90
 -10  -8   0  226.08   13.60
 -10  -8   0  225.98   15.40
  10   8   0  232.28   13.30
  10   8   0  216.28   10.90
  10   8   0  225.18   13.50
  10   8   0  228.38   15.00
  10   8   0  223.18   13.70
 -12  -8   0   62.19    7.30
 -12  -8   0   38.20    6.70
 -12  -8   0   73.09    9.90
 -12  -8   0   46.30    5.90
 -12  -8   0   56.69    7.20
  12   8   0   56.79    7.10
  12   8   0   48.90    6.30
  12   8   0   54.89    7.20
  12   8   0   60.29    8.30
  12   8   0   60.39    4.00
 -14  -8   0  958.10   46.60
 -14  -8   0 1019.80   46.80
 -14  -8   0 1031.10   46.10
 -14  -8   0  966.60   48.10
 -14  -8   0 1020.00   45.60
  14   8   0  929.81   45.80
  14   8   0  980.50   45.40
  14   8   0 1047.90   47.90
  14   8   0 1078.49   46.70
 -16  -8   0  259.77   19.70
 -16  -8   0  303.27   16.90
 -16  -8   0  282.47   18.50
 -16  -8   0  299.57   17.50
 -16  -8   0  270.37   18.20
  16   8   0  240.78   16.30
  16   8   0  265.37   19.20
  16   8   0  287.47   17.80
 -18  -8   0   59.79    9.80
 -18  -8   0   29.00    9.60
 -18  -8   0   59.99    7.90
 -18  -8   0   53.69    9.20
 -18  -8   0   53.59    8.40
  18   8   0   67.39   10.50
  18   8   0   58.99    8.60
  18   8   0   53.39    7.80
 -20  -8   0  542.75   30.80
 -20  -8   0  578.54   30.20
 -20  -8   0  562.34   31.70
 -20  -8   0  522.35   33.10
 -20  -8   0  576.84   29.20
  20   8   0  585.54   30.30
  20   8   0  521.35   28.50
  20   8   0  592.24   32.60
  20   8   0  563.44   28.40
 -22  -8   0   20.20   10.20
 -22  -8   0   14.80    8.30
 -22  -8   0   35.10    8.50
 -22  -8   0   38.60    9.80
 -22  -8   0   47.80    8.40
  22   8   0   29.90    7.20
  22   8   0   39.90    7.40
  22   8   0   43.70   11.20
 -24  -8   0   21.30   10.40
 -24  -8   0   38.90   12.60
 -24  -8   0   12.90    8.10
 -24  -8   0   22.30    9.90
 -24  -8   0   31.30    9.80
  24   8   0   26.20    9.00
  24   8   0   18.20   11.60
  24   8   0   19.90    6.60
  24   8   0   15.90    7.00
 -26  -8   0    1.50    9.10
 -26  -8   0   19.10    9.20
 -26  -8   0   -0.90   10.60
 -26  -8   0   -5.60    8.50
 -26  -8   0    0.00   10.00
  26   8   0    0.80    9.20
  26   8   0   -6.10    5.80
  26   8   0   14.20   20.50
  26   8   0   16.80    7.50
 -28  -8   0  209.78   22.50
 -28  -8   0  246.78   27.90
 -28  -8   0  247.58   21.20
 -28  -8   0  234.58   24.10
 -28  -8   0  256.87   22.30
  28   8   0  237.18   15.60
  28   8   0  226.98   18.80
  28   8   0  274.77   21.90
  28   8   0  267.97   19.00
 -30  -8   0    1.30   14.40
 -30  -8   0   12.60   11.10
 -30  -8   0    7.90   11.60
 -30  -8   0    1.20   11.80
 -30  -8   0   15.90   12.00
  30   8   0    2.90    8.10
  30   8   0    3.40   11.50
  30   8   0   -1.90    7.20
  30   8   0    6.30    5.50
 -32  -8   0  656.53   45.70
 -32  -8   0  616.24   41.80
 -32  -8   0  627.24   38.60
 -32  -8   0  576.44   39.40
  32   8   0  591.54   32.60
  32   8   0  652.53   37.80
  32   8   0  572.04   33.40
 -34  -8   0  303.47   30.20
 -34  -8   0  259.87   32.10
 -34  -8   0  193.18   24.60
  34   8   0  270.17   26.90
  34   8   0  222.58   21.20
  34   8   0  256.27   20.50
 -36  -8   0  345.67   33.50
 -36  -8   0  175.68   36.30
 -36  -8   0  307.17   37.30
  36   8   0  317.37   31.00
  36   8   0  318.97   22.70
  36   8   0  312.87   24.30
 -38  -8   0  445.76   47.60
 -38  -8   0  381.76   41.00
  38   8   0  440.16   34.40
  38   8   0  428.46   29.10
  38   8   0  423.06   34.00
  38   8   0  437.86   27.30
  37  -9   0   -4.50   14.00
  37  -9   0    2.30   14.90
 -37   9   0    1.30   15.10
 -37   9   0   22.00   14.50
 -37   9   0  -14.20   19.60
 -37   9   0  -15.50   12.00
 -37   9   0    8.80   13.10
  35  -9   0   20.40   13.90
  35  -9   0  -13.10   13.00
 -35   9   0   11.70   11.10
 -35   9   0    6.70   11.00
 -35   9   0  -10.80   13.00
 -35   9   0   43.30   19.10
 -35   9   0    2.20   11.80
  33  -9   0   -7.10   10.70
  33  -9   0   -2.00   12.20
 -33   9   0    7.10   16.40
 -33   9   0  -12.30    9.10
 -33   9   0  -14.00    9.40
 -33   9   0    2.50   12.20
 -33   9   0    3.30   10.00
 -33   9   0  -16.90   16.80
  31  -9   0    2.30   11.20
  31  -9   0  -14.00   10.50
 -31   9   0    8.50    9.30
 -31   9   0    4.20    7.60
 -31   9   0   -1.80    9.20
 -31   9   0   -9.30    7.90
 -31   9   0    6.40   13.70
 -31   9   0    6.10   11.00
  29  -9   0    6.10    9.70
  29  -9   0  -11.90    9.50
 -29   9   0    9.10    8.90
 -29   9   0    7.70   11.80
 -29   9   0    5.70    8.40
 -29   9   0   -0.30    6.70
 -29   9   0   -9.20   10.00
 -29   9   0    4.50    7.10
  27  -9   0  -10.10    8.40
  27  -9   0    0.10    8.20
 -27   9   0   -0.30    5.60
 -27   9   0  -10.10   11.00
 -27   9   0    3.70    6.20
 -27   9   0   -1.50   10.60
 -27   9   0   12.50    7.40
 -27   9   0    2.40    8.20
  25  -9   0   -8.20    7.90
  25  -9   0   -1.90    8.50
 -25   9   0    2.00    5.30
 -25   9   0   -4.50    6.70
 -25   9   0   -3.60    9.70
 -25   9   0    0.70    5.90
 -25   9   0    1.80    8.10
  23  -9   0   -4.90    6.80
  23  -9   0   -3.00    7.20
 -23   9   0    9.90    7.50
 -23   9   0    3.20    6.40
 -23   9   0   -1.40    4.20
 -23   9   0    2.00    5.60
 -23   9   0   -8.30    8.40
 -23   9   0   -6.70    4.60
 -23   9   0    2.40    7.50
  21  -9   0   -5.50    4.80
  21  -9   0   -8.10    6.50
  21  -9   0    0.00    6.10
 -21   9   0   -0.70    4.90
 -21   9   0   -1.70    6.90
 -21   9   0   -5.50    5.50
 -21   9   0   -3.50    7.20
 -21   9   0    1.30    3.70
 -21   9   0   -6.00    3.90
 -21   9   0   -6.40    6.00
  19  -9   0   -6.70    6.10
  19  -9   0    7.30    4.80
  19  -9   0   -7.80    5.50
 -19   9   0   -1.20    7.30
 -19   9   0   -2.30    5.40
 -19   9   0   -4.40    5.10
 -19   9   0    1.70    6.20
 -19   9   0   -3.10    3.00
  17  -9   0    2.70    4.30
  17  -9   0    3.70    5.80
  17  -9   0   -4.40    4.80
 -17   9   0   -0.60    2.60
 -17   9   0   -2.10    4.50
 -17   9   0    0.90    5.50
 -17   9   0    1.60    5.10
 -17   9   0    2.70    3.60
 -17   9   0    0.40    6.20
  15  -9   0    1.70    5.10
  15  -9   0   -1.90    4.40
  15  -9   0    1.80    4.20
 -15   9   0    0.00    4.90
 -15   9   0    5.60    4.70
 -15   9   0   -2.60    2.10
 -15   9   0    2.80    2.80
 -15   9   0    1.40    4.40
  13  -9   0   -2.20    3.70
  13  -9   0    0.80    4.10
  13  -9   0    7.20    4.90
 -13   9   0   -2.80    4.20
 -13   9   0   -2.50    4.10
 -13   9   0   -4.60    4.70
 -13   9   0    2.70    2.40
 -13   9   0   -0.50    4.60
 -13   9   0   -2.00    1.90
  11  -9   0   -1.00    3.90
  11  -9   0   -3.10    3.10
  11  -9   0   -1.30    3.70
 -11   9   0    1.60    3.00
 -11   9   0   -0.90    3.90
 -11   9   0   -9.70    3.80
 -11   9   0   -0.10    4.10
 -11   9   0   -1.80    1.70
 -11   9   0   -1.40    1.50
 -11   9   0   -4.50    4.40
   9  -9   0    3.30    3.70
   9  -9   0   -1.00    3.00
   9  -9   0   -1.70    3.10
  -9   9   0    1.10    3.70
  -9   9   0   -0.90    3.40
  -9   9   0    3.10    2.80
  -9   9   0   -0.70    1.60
  -9   9   0   -0.80    1.50
  -9   9   0   -3.90    3.50
  -9   9   0   -0.70    1.40
   7  -9   0    2.20    3.20
   7  -9   0   -3.80    3.30
  -7   9   0    1.10    1.40
  -7   9   0   -4.40    3.00
  -7   9   0   -0.30    1.50
  -7   9   0   -2.20    3.50
  -7   9   0   -3.10    2.40
  -7   9   0   -0.30    1.40
   5  -9   0   -1.50    3.20
   5  -9   0   -0.70    1.30
   5  -9   0   -3.50    3.00
  -5   9   0    0.50    3.30
  -5   9   0   -1.30    2.10
  -5   9   0    0.00    1.40
  -5   9   0   -1.50    1.40
  -5   9   0    1.40    3.30
  -5   9   0   -1.80    1.30
   3  -9   0   -1.30    2.80
   3  -9   0   -0.30    1.50
   3  -9   0    1.10    1.10
   3  -9   0   -0.30    1.10
   3  -9   0    2.10    3.30
  -3   9   0   -0.10    3.10
  -3   9   0   -0.30    2.70
  -3   9   0    2.80    1.60
  -3   9   0    0.00    1.50
  -3   9   0   -1.20    1.50
   1  -9   0    0.80    1.50
   1  -9   0    1.10    2.80
   1  -9   0   -0.70    3.40
   1  -9   0    2.10    1.80
   1  -9   0   -0.90    1.60
  -1   9   0   -0.60    1.70
  -1   9   0    1.80    1.90
  -1   9   0   -2.10    2.60
  -1   9   0   -0.80    3.50
  -1   9   0    0.00    1.90
  -1   9   0    1.60    1.90
  -1  -9   0   -1.60    2.10
  -1  -9   0    0.30    2.00
  -1  -9   0    1.70    1.70
  -1  -9   0   -0.90    2.70
  -1  -9   0   -1.60    1.70
   1   9   0   -2.40    2.20
   1   9   0    0.00    2.90
   1   9   0   -2.60    2.40
   1   9   0   -0.80    1.90
   1   9   0   -0.10    2.20
   1   9   0    0.30    1.70
  -3  -9   0   -2.90    4.00
  -3  -9   0   -1.60    2.10
  -3  -9   0   -2.90    2.60
  -3  -9   0    1.50    2.00
  -3  -9   0   -2.70    2.10
   3   9   0    0.30    2.00
   3   9   0   -0.30    2.60
   3   9   0   -4.30    2.40
   3   9   0   -3.50    2.30
   3   9   0   -3.90    3.00
  -5  -9   0    2.60    3.20
  -5  -9   0    1.20    2.70
  -5  -9   0    3.80    2.50
  -5  -9   0   -1.50    2.30
  -5  -9   0   -0.50    3.80
   5   9   0   -0.30    3.00
   5   9   0    1.00    3.70
   5   9   0   -1.90    2.10
   5   9   0   -1.20    2.90
   5   9   0   -2.00    2.40
  -7  -9   0    0.40    2.80
  -7  -9   0   -0.40    3.10
  -7  -9   0    3.30    3.00
  -7  -9   0   -2.80    3.90
  -7  -9   0    5.30    3.50
   7   9   0   -2.50    3.00
   7   9   0   -4.60    4.00
   7   9   0    4.60    3.60
   7   9   0    1.60    2.90
  -9  -9   0   -1.50    3.80
  -9  -9   0    0.30    3.00
  -9  -9   0   -1.80    3.50
  -9  -9   0    1.50    3.40
  -9  -9   0   -4.20    4.40
   9   9   0   -2.50    3.30
   9   9   0   -1.70    3.70
   9   9   0   -5.30    4.20
   9   9   0    0.00    3.30
 -11  -9   0   -4.10    5.00
 -11  -9   0   -6.70    3.70
 -11  -9   0   -3.10    3.30
 -11  -9   0   -0.50    4.10
 -11  -9   0    2.20    4.30
  11   9   0   -2.20    3.70
  11   9   0    3.30    5.60
  11   9   0   -2.70    4.30
  11   9   0    1.50    4.20
  11   9   0    0.90    2.30
 -13  -9   0    0.10    4.90
 -13  -9   0   -0.80    4.40
 -13  -9   0   -5.40    4.40
 -13  -9   0   -1.70    3.90
 -13  -9   0    1.60    6.10
  13   9   0    2.80    4.30
  13   9   0   -2.40    1.80
  13   9   0   -0.80    4.70
  13   9   0   -1.00    4.10
  13   9   0    4.30    6.20
 -15  -9   0   -4.20    5.10
 -15  -9   0    2.70    4.30
 -15  -9   0   -3.30    6.40
 -15  -9   0    0.20    5.40
 -15  -9   0   -2.90    4.80
  15   9   0    0.50    4.30
  15   9   0   -7.80    6.40
  15   9   0   -0.10    5.20
 -17  -9   0    2.50    6.60
 -17  -9   0    5.90    6.40
 -17  -9   0   -5.20    5.50
 -17  -9   0   -0.80    4.80
 -17  -9   0    1.30    5.50
  17   9   0    3.50    6.90
  17   9   0    3.00    4.60
  17   9   0   -2.80    5.00
 -19  -9   0   -3.60    5.10
 -19  -9   0   -4.80    7.60
 -19  -9   0   -4.60    6.20
 -19  -9   0   -3.30    6.60
 -19  -9   0    0.60    5.80
  19   9   0    0.90    5.40
  19   9   0   -2.40    7.90
  19   9   0   -1.70    6.00
 -21  -9   0    1.50    8.60
 -21  -9   0    2.40    6.80
 -21  -9   0    4.00    6.40
 -21  -9   0   -5.30    7.00
 -21  -9   0   13.50    8.10
  21   9   0    1.80    7.00
  21   9   0    1.60    5.60
  21   9   0   -7.50    8.60
 -23  -9   0   16.30    7.30
 -23  -9   0   -4.80   10.00
 -23  -9   0   -5.00    7.50
 -23  -9   0    4.60    8.30
 -23  -9   0   -3.90    8.30
  23   9   0   -9.50    6.10
  23   9   0    4.40    8.00
  23   9   0    1.90   10.40
  23   9   0    2.10    6.20
 -25  -9   0   -2.90    9.70
 -25  -9   0   -2.10    8.70
 -25  -9   0  -12.80    7.10
 -25  -9   0    0.10    8.40
 -25  -9   0    2.30   11.70
  25   9   0   -6.70   11.00
  25   9   0   -3.70    9.00
  25   9   0    8.00    6.20
  25   9   0   -6.00    6.60
 -27  -9   0    1.90    9.80
 -27  -9   0  -10.60   10.30
 -27  -9   0   -6.30    9.80
 -27  -9   0   -2.70    8.70
 -27  -9   0   -6.60   12.70
  27   9   0   -1.50    9.50
  27   9   0    4.20    7.30
  27   9   0   -2.60    6.10
 -29  -9   0  -13.60   11.10
 -29  -9   0   10.50   10.80
 -29  -9   0    9.70   14.80
 -29  -9   0  -17.20    9.90
 -29  -9   0   -5.10   12.00
  29   9   0    6.50    7.60
  29   9   0    0.30    8.10
  29   9   0   -9.90   11.30
  29   9   0    0.30    6.20
 -31  -9   0  -10.60   15.90
 -31  -9   0   -6.70   12.60
 -31  -9   0   -2.80   11.90
 -31  -9   0  -13.90   12.40
 -31  -9   0    8.00   12.70
  31   9   0   -9.80    5.40
  31   9   0    4.20    8.00
  31   9   0   -0.40    8.50
  31   9   0   -9.00   12.30
 -33  -9   0  -11.20   13.00
 -33  -9   0    1.70   17.90
 -33  -9   0  -24.60   13.20
  33   9   0  -11.20    8.80
  33   9   0  -11.30    8.70
  33   9   0    3.10   14.20
 -35  -9   0  -11.30   16.30
 -35  -9   0  -29.90   29.70
 -35  -9   0   -8.10   14.90
  35   9   0    4.00    9.80
  35   9   0   14.50   10.60
  35   9   0    5.50   15.60
 -37  -9   0   -9.00   17.70
 -37  -9   0  -19.00   18.00
 -37  -9   0   -9.80   21.00
  37   9   0    9.70   11.50
  37   9   0  -13.90   16.40
  37   9   0   -7.80    9.90
  36 -10   0   23.50   23.00
  36 -10   0   55.89   16.80
 -36  10   0   84.09   16.60
 -36  10   0   55.39   12.50
 -36  10   0   58.99   15.10
 -36  10   0   38.10   12.70
 -36  10   0   47.40   21.30
  34 -10   0  290.97   27.10
  34 -10   0  255.57   26.50
 -34  10   0  247.38   22.40
 -34  10   0  274.77   28.10
 -34  10   0  254.07   24.00
 -34  10   0  216.78   27.00
 -34  10   0  251.27   23.70
 -34  10   0  264.97   21.70
  32 -10   0  750.02   45.90
  32 -10   0  788.32   45.50
 -32  10   0  866.91   41.10
 -32  10   0  794.22   43.10
 -32  10   0  810.42   43.40
 -32  10   0  766.62   50.49
 -32  10   0  848.52   50.39
 -32  10   0  866.11   41.30
 -32  10   0  857.01   45.70
  30 -10   0  119.69   16.80
  30 -10   0  105.19   15.10
 -30  10   0  123.79   18.90
 -30  10   0  132.29   14.50
 -30  10   0  115.99   12.00
 -30  10   0  123.39   20.60
 -30  10   0  162.18   15.50
 -30  10   0  134.39   15.00
 -30  10   0  139.09   16.60
  28 -10   0  143.29   16.90
  28 -10   0  147.39   18.00
 -28  10   0  149.29   15.80
 -28  10   0  123.99   15.40
 -28  10   0  145.59   17.90
 -28  10   0  148.09   13.40
 -28  10   0  155.98   14.00
 -28  10   0  124.99   19.90
  26 -10   0  158.18   17.80
  26 -10   0  171.38   17.70
 -26  10   0  149.39   12.80
 -26  10   0  144.39   15.70
 -26  10   0  164.08   17.00
 -26  10   0  197.28   16.10
 -26  10   0  179.28   20.20
 -26  10   0  169.98   13.90
  24 -10   0   30.60    9.00
  24 -10   0   18.30    9.60
 -24  10   0   33.10    6.50
 -24  10   0   31.00    9.80
 -24  10   0   39.60    9.90
 -24  10   0   22.10    7.30
 -24  10   0   30.10    5.70
 -24  10   0   35.80    8.40
 -24  10   0   30.70   11.30
  22 -10   0  155.88   15.30
  22 -10   0  142.59   15.70
 -22  10   0  161.88   14.90
 -22  10   0  176.38   11.80
 -22  10   0  149.69   15.50
 -22  10   0  170.48   11.10
 -22  10   0  146.19   16.90
 -22  10   0  136.49   12.70
 -22  10   0  152.18   16.70
  20 -10   0  254.47   18.40
  20 -10   0  258.77   18.40
 -20  10   0  278.77   15.50
 -20  10   0  293.57   20.10
 -20  10   0  262.17   16.20
 -20  10   0  287.27   21.00
 -20  10   0  277.07   18.40
 -20  10   0  272.57   18.80
 -20  10   0  275.77   14.70
  18 -10   0    2.30    5.30
  18 -10   0   -7.10    5.60
  18 -10   0    2.30    4.80
 -18  10   0    4.30    6.80
 -18  10   0   -9.10    5.80
 -18  10   0   -1.00    2.80
 -18  10   0   -1.70    6.00
 -18  10   0    6.60    5.80
 -18  10   0   -3.80    4.00
 -18  10   0   -5.80    5.70
  16 -10   0  338.17   19.50
  16 -10   0  357.56   20.50
  16 -10   0  375.46   20.20
 -16  10   0  362.06   20.80
 -16  10   0  327.77   17.50
 -16  10   0  369.36   21.90
 -16  10   0  357.66   16.70
 -16  10   0  357.36   20.20
 -16  10   0  353.76   21.60
  14 -10   0 1644.04   73.59
  14 -10   0 1718.13   73.79
  14 -10   0 1710.23   74.39
 -14  10   0 1654.73   70.99
 -14  10   0 1723.13   74.49
 -14  10   0 1724.83   75.19
 -14  10   0 1721.93   74.09
 -14  10   0 1705.13   75.19
 -14  10   0 1622.44   71.39
  12 -10   0   11.60    4.60
  12 -10   0   16.50    5.10
 -12  10   0   11.00    2.50
 -12  10   0   11.70    2.30
 -12  10   0   13.50    4.10
 -12  10   0   12.70    5.20
 -12  10   0   14.20    5.20
 -12  10   0   14.30    5.00
 -12  10   0    8.00    5.90
  10 -10   0   69.59    7.70
  10 -10   0   81.39    7.90
 -10  10   0   61.99    7.50
 -10  10   0   64.89    4.80
 -10  10   0   68.19    6.80
 -10  10   0   64.69    4.40
 -10  10   0   46.60    6.60
 -10  10   0   62.99    7.60
 -10  10   0   68.29    4.70
   8 -10   0  232.08   13.20
   8 -10   0  243.38   13.70
  -8  10   0  235.38   14.10
  -8  10   0  231.38   11.00
  -8  10   0  225.48   12.40
  -8  10   0  229.28   10.80
  -8  10   0  238.48   14.30
  -8  10   0  218.28   10.80
   6 -10   0   16.10    3.90
  -6  10   0   14.80    2.20
  -6  10   0   16.10    2.30
  -6  10   0   16.70    3.10
  -6  10   0   13.10    4.50
  -6  10   0   17.60    4.30
  -6  10   0   16.80    2.30
   4 -10   0  184.88    9.20
   4 -10   0  182.08    8.20
   4 -10   0  184.08   11.60
   4 -10   0  177.08    8.20
   4 -10   0  187.38   11.00
  -4  10   0  165.78   11.60
  -4  10   0  173.58    9.20
  -4  10   0  183.58    9.20
  -4  10   0  186.48   10.10
  -4  10   0  183.48    9.20
  -4  10   0  185.98   11.50
   2 -10   0  164.28   10.60
   2 -10   0  164.68    8.40
   2 -10   0  168.98   10.10
   2 -10   0  162.18    8.10
   2 -10   0  158.28    8.60
  -2  10   0  168.68   10.50
  -2  10   0  164.28    8.70
  -2  10   0  170.18    8.90
  -2  10   0  156.48    8.80
  -2  10   0  162.38    8.90
  -2  10   0  148.09   10.40
   0 -10   0   13.60    3.60
   0 -10   0   16.90    2.80
   0 -10   0   14.60    2.40
   0 -10   0   19.90    4.20
   0 -10   0   20.70    3.00
   0 -10   0   15.70    2.60
   0  10   0   15.30    3.00
   0  10   0   14.20    2.90
   0  10   0   11.20    2.70
   0  10   0   11.90    2.50
   0  10   0   13.10    3.50
  -2 -10   0  163.78    9.10
  -2 -10   0  160.58   10.40
  -2 -10   0  153.88    8.70
  -2 -10   0  166.68    9.40
   2  10   0  149.49    9.70
   2  10   0  171.98    8.80
   2  10   0  177.48   10.00
   2  10   0  165.68   11.00
   2  10   0  143.99   10.70
  -4 -10   0  170.48   12.00
  -4 -10   0  182.98   10.70
  -4 -10   0  196.68   10.10
  -4 -10   0  168.08   10.80
  -4 -10   0  175.68   12.30
  -4 -10   0  177.88   10.20
   4  10   0  167.18    9.80
   4  10   0  180.48   10.80
   4  10   0  177.68   10.50
   4  10   0  180.88   11.20
   4  10   0  208.78   12.40
  -6 -10   0   17.40    3.60
  -6 -10   0   17.40    4.00
  -6 -10   0   21.20    4.50
  -6 -10   0    7.30    4.40
  -6 -10   0   19.10    3.90
   6  10   0   14.80    3.50
   6  10   0   15.20    4.80
   6  10   0   15.30    4.20
   6  10   0   13.20    4.00
   6  10   0   15.30    4.50
  -8 -10   0  234.28   13.10
  -8 -10   0  227.78   15.30
  -8 -10   0  239.28   13.70
  -8 -10   0  217.58   14.00
   8  10   0  224.38   13.80
   8  10   0  215.78   13.00
   8  10   0  239.58   15.20
   8  10   0  211.18   13.70
 -10 -10   0   65.69    7.70
 -10 -10   0   76.89    8.60
 -10 -10   0   64.09    8.10
 -10 -10   0   66.49    7.70
 -10 -10   0   59.79    8.70
  10  10   0   62.19    7.50
  10  10   0   75.69    8.40
  10  10   0   64.39    6.10
  10  10   0   72.19    8.10
  10  10   0   84.49   10.30
 -12 -10   0    3.80    5.80
 -12 -10   0   14.40    5.20
 -12 -10   0   10.70    5.10
 -12 -10   0    5.70    4.50
 -12 -10   0   18.00    6.10
  12  10   0   15.20    6.90
  12  10   0   19.70    5.90
  12  10   0   11.00    4.90
  12  10   0   12.60    5.50
  12  10   0   15.00    3.00
 -14 -10   0 1650.73   75.49
 -14 -10   0 1690.63   74.99
 -14 -10   0 1736.93   74.79
 -14 -10   0 1789.82   74.29
 -14 -10   0 1619.34   76.69
  14  10   0 1599.44   74.59
  14  10   0 1635.04   73.99
  14  10   0 1712.63   75.29
  14  10   0 1662.93   70.59
  14  10   0 1846.82   76.79
 -16 -10   0  332.57   23.20
 -16 -10   0  360.36   21.60
 -16 -10   0  363.36   20.30
 -16 -10   0  327.37   21.30
 -16 -10   0  353.96   21.90
  16  10   0  330.97   20.00
  16  10   0  380.46   21.50
  16  10   0  376.56   24.10
 -18 -10   0    1.60    6.00
 -18 -10   0    2.20    5.00
 -18 -10   0    3.60    7.00
 -18 -10   0   12.40    7.40
 -18 -10   0   -5.90    7.80
  18  10   0    4.80    5.50
  18  10   0   14.80    8.20
 -20 -10   0  282.17   19.90
 -20 -10   0  265.87   20.90
 -20 -10   0  307.77   19.30
 -20 -10   0  281.27   20.90
 -20 -10   0  242.68   22.60
  20  10   0  290.97   20.30
  20  10   0  253.17   18.10
  20  10   0  317.37   22.90
 -22 -10   0  160.88   19.20
 -22 -10   0  113.59   14.60
 -22 -10   0  154.48   17.60
 -22 -10   0  182.38   14.70
 -22 -10   0  181.48   16.80
  22  10   0  148.89   14.50
  22  10   0  158.48   16.90
  22  10   0  188.18   19.20
 -24 -10   0   32.50    9.40
 -24 -10   0   26.00   10.40
 -24 -10   0    8.90   11.00
 -24 -10   0   26.80   10.20
 -24 -10   0   35.30   10.20
  24  10   0   24.20    8.40
  24  10   0   20.00    7.70
  24  10   0   10.60    9.70
  24  10   0   41.30   12.30
 -26 -10   0  154.48   21.00
 -26 -10   0  170.18   18.00
 -26 -10   0  166.88   21.00
 -26 -10   0  222.08   19.90
 -26 -10   0  152.78   18.10
  26  10   0  171.68   19.30
  26  10   0  166.38   29.90
  26  10   0  145.99   15.80
  26  10   0  173.98   15.90
 -28 -10   0  177.08   19.00
 -28 -10   0  126.79   17.90
 -28 -10   0  123.69   21.20
 -28 -10   0  138.89   17.90
 -28 -10   0  182.68   18.40
  28  10   0  208.18   21.40
  28  10   0  102.89   13.30
  28  10   0  128.59   14.30
 -30 -10   0  131.39   17.50
 -30 -10   0  111.79   20.60
 -30 -10   0  132.89   18.60
 -30 -10   0  138.59   15.90
 -30 -10   0  115.29   18.70
  30  10   0  142.49   17.30
  30  10   0  135.19   13.10
  30  10   0  110.39   13.80
 -32 -10   0  790.52   48.70
 -32 -10   0  786.72   53.79
 -32 -10   0  867.51   50.79
  32  10   0  826.52   37.70
  32  10   0  872.91   47.10
  32  10   0  789.92   37.00
  32  10   0  854.41   43.60
  32  10   0  854.41   42.20
 -34 -10   0  292.37   33.70
 -34 -10   0  224.98   26.20
 -34 -10   0  215.28   25.40
  34  10   0  301.87   21.70
  34  10   0  212.88   22.40
  34  10   0  225.98   23.50
 -36 -10   0   41.70   21.70
 -36 -10   0   42.50   24.70
 -36 -10   0   35.90   17.40
  36  10   0   56.99   13.10
  36  10   0   63.79   12.20
  36  10   0   29.80   18.10
  37 -11   0  -19.60   14.50
  37 -11   0   14.70   14.30
 -37  11   0   19.10   13.50
 -37  11   0   -3.40   11.10
 -37  11   0   -4.60   19.60
 -37  11   0   -0.80   13.20
 -37  11   0   46.20   17.10
  35 -11   0   -9.70   12.80
  35 -11   0   -3.40   12.10
 -35  11   0  -22.80   10.50
 -35  11   0  -14.10   11.20
 -35  11   0  -13.50    9.90
 -35  11   0   -0.70   15.30
 -35  11   0   18.90   11.70
  33 -11   0   -2.20   11.90
  33 -11   0   -3.60   11.90
 -33  11   0   -2.80    9.20
 -33  11   0   -4.00   16.60
 -33  11   0    4.50   10.80
 -33  11   0   11.30   13.60
 -33  11   0    3.80    8.90
 -33  11   0    7.20   10.60
  31 -11   0  -16.10   10.20
  31 -11   0   -3.90   11.80
 -31  11   0   -1.80   15.30
 -31  11   0    0.50   14.50
 -31  11   0   -9.30    8.70
 -31  11   0  -23.50   11.80
 -31  11   0   -2.70    9.30
 -31  11   0    4.40    8.10
 -31  11   0    5.30    9.80
  29 -11   0    2.40   10.40
  29 -11   0  -14.30    8.90
 -29  11   0   -5.00    6.80
 -29  11   0    7.00    9.70
 -29  11   0   -2.40    8.10
 -29  11   0  -12.10   10.70
 -29  11   0   -9.00   12.40
 -29  11   0   11.50    7.10
 -29  11   0   -5.40   13.10
  27 -11   0   -5.00    8.70
  27 -11   0    2.80    9.20
 -27  11   0    4.30    6.80
 -27  11   0   -0.10    6.00
 -27  11   0    0.20    7.80
 -27  11   0   -9.20   10.60
 -27  11   0   -1.20    5.40
 -27  11   0    2.10    9.90
 -27  11   0    7.10   12.00
  25 -11   0   -2.20    7.90
  25 -11   0    2.80    8.10
 -25  11   0   -3.40    6.60
 -25  11   0    2.40    9.90
 -25  11   0   -2.10    5.20
 -25  11   0  -12.30    9.70
 -25  11   0   13.00    9.40
 -25  11   0   -4.60    8.20
 -25  11   0    1.40    5.50
 -25  11   0   -6.30    7.00
  23 -11   0   -5.20    7.50
  23 -11   0   -2.90    7.60
 -23  11   0  -16.30    9.30
 -23  11   0   -1.80    6.60
 -23  11   0   -7.40    8.80
 -23  11   0   -9.70    7.10
 -23  11   0   -5.20    5.30
 -23  11   0   -8.40    9.40
 -23  11   0   -2.70    4.10
 -23  11   0    1.30    4.60
  21 -11   0   -7.60    6.70
  21 -11   0    2.50    6.70
 -21  11   0   -0.80    3.70
 -21  11   0   -4.60    6.70
 -21  11   0   -9.40    7.30
 -21  11   0   -6.60    7.60
 -21  11   0    1.80    7.80
 -21  11   0    1.10    6.20
 -21  11   0    7.30    5.10
 -21  11   0   -3.50    3.90
  19 -11   0   -0.60    6.50
  19 -11   0   -5.90    5.60
 -19  11   0    0.40    7.10
 -19  11   0   11.00    7.00
 -19  11   0    0.00    4.50
 -19  11   0   -8.90    6.70
 -19  11   0   -6.60    2.90
 -19  11   0    1.20    7.10
 -19  11   0   -3.10    5.60
  17 -11   0   -2.30    5.60
  17 -11   0   -4.30    5.00
 -17  11   0   -1.20    3.30
 -17  11   0    2.20    2.70
 -17  11   0   -7.30    5.00
 -17  11   0   -3.60    6.30
 -17  11   0   -0.30    6.20
 -17  11   0    3.40    5.90
  15 -11   0    0.30    5.10
  15 -11   0   -5.50    4.40
 -15  11   0    2.80    5.10
 -15  11   0   -1.90    2.20
 -15  11   0  -13.20    5.00
 -15  11   0    4.90    2.90
 -15  11   0   -5.80    4.70
 -15  11   0   -3.80    5.50
  13 -11   0   -1.10    4.40
  13 -11   0   11.70    5.80
 -13  11   0   -2.50    2.30
 -13  11   0   -1.60    5.30
 -13  11   0   -3.40    1.80
 -13  11   0    5.10    5.20
 -13  11   0   -4.40    4.70
 -13  11   0   -0.20    5.10
 -13  11   0   -1.30    3.90
  11 -11   0   -2.80    4.00
 -11  11   0   -4.50    3.40
 -11  11   0   -0.30    1.80
 -11  11   0   -3.40    4.70
 -11  11   0    0.80    4.70
 -11  11   0    0.50    2.00
 -11  11   0   -6.20    4.60
 -11  11   0    2.50    2.00
 -11  11   0   -0.80    4.10
   9 -11   0   -3.50    3.60
   9 -11   0   -1.80    4.30
  -9  11   0    2.00    3.10
  -9  11   0    1.50    1.80
  -9  11   0    0.50    1.70
  -9  11   0    2.70    4.50
  -9  11   0    0.10    1.80
  -9  11   0   -2.30    3.90
   7 -11   0   -1.60    3.60
  -7  11   0    0.10    1.80
  -7  11   0   -2.50    2.70
  -7  11   0    6.70    4.20
  -7  11   0    0.30    4.10
  -7  11   0   -1.60    1.70
  -7  11   0    1.20    1.90
   5 -11   0   -0.50    3.60
   5 -11   0    4.10    4.20
   5 -11   0   -0.70    1.70
  -5  11   0   -0.40    1.70
  -5  11   0    1.40    3.50
  -5  11   0    1.20    2.50
  -5  11   0   -2.40    3.50
  -5  11   0   -0.70    1.80
  -5  11   0    0.90    1.90
   3 -11   0   -1.30    3.30
   3 -11   0   -1.20    1.40
   3 -11   0    0.10    1.50
   3 -11   0   -0.70    3.30
   3 -11   0   -1.10    1.80
  -3  11   0   -1.00    3.70
  -3  11   0    0.70    2.10
  -3  11   0    1.00    2.10
  -3  11   0   -0.70    2.10
  -3  11   0    2.40    2.10
  -3  11   0   -3.40    3.00
   1 -11   0    5.10    3.40
   1 -11   0   -0.60    1.80
   1 -11   0   -0.30    2.10
   1 -11   0    0.00    2.00
   1 -11   0   -4.60    3.00
  -1  11   0    1.60    3.20
  -1  11   0   -2.70    3.60
  -1  11   0    2.30    2.40
  -1  11   0    0.40    2.30
  -1  11   0   -0.20    2.10
  -1  11   0    0.30    2.30
  -1 -11   0   -1.80    3.00
  -1 -11   0    0.20    2.10
  -1 -11   0    1.60    2.40
  -1 -11   0    0.50    2.00
  -1 -11   0   -1.70    3.20
   1  11   0   -1.80    2.90
   1  11   0    0.30    2.50
   1  11   0   -0.40    2.50
   1  11   0    1.60    3.60
   1  11   0   -2.20    2.00
  -3 -11   0    2.00    3.80
  -3 -11   0    0.50    2.60
  -3 -11   0    0.80    2.20
  -3 -11   0    0.40    3.00
  -3 -11   0    4.60    3.50
  -3 -11   0    0.70    2.50
   3  11   0    0.80    3.20
   3  11   0   -3.00    2.10
   3  11   0   -2.70    2.90
   3  11   0   -3.00    3.50
   3  11   0   -3.20    2.50
  -5 -11   0    0.60    3.50
  -5 -11   0   -0.30    2.60
  -5 -11   0    0.60    2.90
  -5 -11   0   -4.60    2.80
  -5 -11   0    2.00    4.40
   5  11   0    8.40    4.10
   5  11   0    2.00    4.50
   5  11   0   -1.50    3.10
   5  11   0    1.60    2.70
   5  11   0   -0.30    3.00
  -7 -11   0   -0.60    3.20
  -7 -11   0   -1.00    3.10
  -7 -11   0   -1.20    4.30
  -7 -11   0   -1.00    3.50
  -7 -11   0    1.80    3.10
   7  11   0    2.00    4.70
   7  11   0    0.30    3.50
   7  11   0   -7.80    2.60
   7  11   0   -2.70    3.30
   7  11   0    0.40    4.10
  -9 -11   0   -2.60    3.70
  -9 -11   0    0.40    3.40
  -9 -11   0    0.20    4.10
  -9 -11   0   -3.20    4.90
  -9 -11   0   -1.00    4.00
   9  11   0   -1.20    5.30
   9  11   0   -0.70    3.90
   9  11   0    6.10    5.00
   9  11   0   -2.80    3.90
 -11 -11   0   -2.40    4.20
 -11 -11   0   -6.20    5.50
 -11 -11   0    0.40    4.50
 -11 -11   0    3.10    4.20
 -11 -11   0    2.50    4.60
  11  11   0    1.00    4.30
  11  11   0    0.60    3.10
  11  11   0   -8.30    5.80
  11  11   0   -6.40    3.90
  11  11   0   -0.40    4.90
 -13 -11   0    2.90    5.30
 -13 -11   0    0.20    4.80
 -13 -11   0   -9.30    4.20
 -13 -11   0   -1.70    6.60
 -13 -11   0    0.80    4.20
  13  11   0    2.30    5.00
  13  11   0   -6.30    4.80
  13  11   0    2.60    4.60
  13  11   0   -5.30    6.20
  13  11   0   -3.60    2.60
 -15 -11   0    3.60    6.80
 -15 -11   0    0.60    6.10
 -15 -11   0    2.30    5.80
 -15 -11   0    3.70    5.30
 -15 -11   0    4.00    5.00
  15  11   0    1.20    2.30
  15  11   0    1.40    6.20
  15  11   0    7.70    5.60
  15  11   0   -0.50    5.10
 -17 -11   0   -2.40    5.60
 -17 -11   0   -0.60    5.90
 -17 -11   0    6.10    6.40
 -17 -11   0    1.90    7.30
 -17 -11   0   -1.50    5.10
  17  11   0  -12.40    7.30
  17  11   0   -4.70    7.60
  17  11   0   -8.30    4.80
 -19 -11   0   -2.00    7.20
 -19 -11   0   -8.40    6.10
 -19 -11   0   -1.40    7.00
 -19 -11   0    3.10    9.30
 -19 -11   0   -4.20    6.20
  19  11   0    6.10    5.70
  19  11   0    2.90    9.00
  19  11   0   -7.50    6.40
 -21 -11   0  -14.00    8.60
 -21 -11   0    9.60    6.50
 -21 -11   0    2.30    7.30
 -21 -11   0   -2.90    7.70
 -21 -11   0   -7.70    7.30
  21  11   0   10.40    9.60
  21  11   0   -0.40    8.10
  21  11   0    4.80    6.00
 -23 -11   0    9.80    8.10
 -23 -11   0    3.80   10.90
 -23 -11   0    2.90    9.20
 -23 -11   0    5.70    8.60
 -23 -11   0   -0.20    8.80
  23  11   0  -18.20   11.20
  23  11   0  -10.90    6.10
  23  11   0  -16.80    8.60
 -25 -11   0   -1.60    8.40
 -25 -11   0   -7.60   10.50
 -25 -11   0   -3.10    9.00
 -25 -11   0   27.70   10.20
 -25 -11   0   12.60   10.40
  25  11   0    3.30    7.90
  25  11   0   20.00   12.10
  25  11   0   -1.50    8.00
  25  11   0    4.30   10.40
 -27 -11   0   -4.40   11.00
 -27 -11   0   -1.70    9.90
 -27 -11   0   12.00    9.80
 -27 -11   0   -5.40   11.00
 -27 -11   0    0.40   13.20
  27  11   0   -3.10   10.20
  27  11   0  -11.30    7.30
  27  11   0    9.70    8.00
 -29 -11   0   -3.40   11.20
 -29 -11   0   15.70   11.50
 -29 -11   0   21.60   12.50
 -29 -11   0    2.10   14.00
 -29 -11   0   -4.60   11.60
  29  11   0    3.30    7.70
  29  11   0   -5.70    8.60
  29  11   0  -19.10   11.60
 -31 -11   0    9.10   16.30
 -31 -11   0   -3.50   12.90
 -31 -11   0  -11.60   11.90
 -31 -11   0  -18.40   13.70
  31  11   0   -2.70    9.40
  31  11   0   22.60   14.30
  31  11   0  -11.00    6.90
 -33 -11   0  -12.30   14.80
 -33 -11   0   -5.00   12.70
 -33 -11   0   23.90   19.80
  33  11   0  -41.00   14.50
  33  11   0   10.30    9.80
  33  11   0   -2.00    6.20
  33  11   0    2.70    5.30
  33  11   0   -3.20    9.90
 -35 -11   0  -32.30   16.80
 -35 -11   0  -20.70   15.00
 -35 -11   0   -3.80   22.20
  35  11   0    6.90   10.00
  35  11   0   -9.20   11.00
  35  11   0  -12.90   17.50
 -37 -11   0   -1.50   17.60
 -37 -11   0    3.90   24.90
 -37 -11   0   -6.00   18.40
  37  11   0   -3.20   10.90
  37  11   0   -4.50   19.40
  37  11   0   -3.20   11.90
  36 -12   0    2.20   12.60
  36 -12   0   -2.00   14.50
 -36  12   0   -6.20   12.00
 -36  12   0    9.20   12.20
 -36  12   0   15.40   12.00
 -36  12   0   -3.70   10.00
 -36  12   0  -17.50   18.60
 -36  12   0   20.40   17.70
  34 -12   0   -5.00   12.40
  34 -12   0   -0.20   13.40
 -34  12   0   -5.30    9.10
 -34  12   0   -0.80   11.10
 -34  12   0    4.60   10.10
 -34  12   0   -8.10   16.50
 -34  12   0   -3.50   14.60
 -34  12   0    2.40   10.80
  32 -12   0   11.20   12.50
  32 -12   0   21.90   13.80
 -32  12   0    4.30   16.60
 -32  12   0   20.60   10.10
 -32  12   0   33.50   11.70
 -32  12   0   21.60   10.10
 -32  12   0   20.10    9.00
 -32  12   0   30.00   14.20
  30 -12   0   -7.20    9.80
  30 -12   0  -13.60   10.20
 -30  12   0    2.20   14.80
 -30  12   0    4.20    7.10
 -30  12   0  -23.60   12.60
 -30  12   0    3.40    9.80
 -30  12   0    8.70    7.40
 -30  12   0    2.20   12.20
 -30  12   0   -4.20    8.50
  28 -12   0   32.30   10.80
  28 -12   0   29.30   11.40
 -28  12   0   21.90    8.20
 -28  12   0   35.80   12.10
 -28  12   0   40.90    7.50
 -28  12   0   18.70   13.00
 -28  12   0   44.60   14.30
 -28  12   0   43.70    7.50
 -28  12   0   31.80   10.00
  26 -12   0   -1.80    8.60
  26 -12   0   -1.70    8.80
 -26  12   0   26.60   10.60
 -26  12   0   16.20    5.80
 -26  12   0   -2.80   10.30
 -26  12   0    7.00   10.60
 -26  12   0    2.10    6.70
 -26  12   0   -0.90   11.50
 -26  12   0    8.30    5.60
 -26  12   0    1.50    7.90
  24 -12   0   36.20    9.70
  24 -12   0   21.40    9.00
 -24  12   0   44.20   10.10
 -24  12   0   35.10    7.40
 -24  12   0   36.40    9.50
 -24  12   0   51.99   12.90
 -24  12   0   53.99    6.50
 -24  12   0   39.00   11.30
 -24  12   0   41.50    6.50
 -24  12   0   51.59   12.70
  22 -12   0   -5.20    7.40
  22 -12   0   -5.20    6.70
 -22  12   0    4.40    4.20
 -22  12   0    2.00    4.20
 -22  12   0    8.40    8.50
 -22  12   0    4.10    8.40
 -22  12   0  -10.10    6.50
 -22  12   0   -3.30    8.20
 -22  12   0   -1.20    7.60
 -22  12   0    0.40    5.20
  20 -12   0  108.49   12.70
  20 -12   0  103.79   11.70
 -20  12   0  140.49   15.40
 -20  12   0  103.59   11.70
 -20  12   0  117.29   14.90
 -20  12   0  135.19   14.80
 -20  12   0  117.59    8.70
 -20  12   0   97.39   12.50
  18 -12   0   -2.80    5.50
  18 -12   0   -4.90    6.10
 -18  12   0    2.20    3.60
 -18  12   0    0.20    2.90
 -18  12   0   -4.20    6.20
 -18  12   0   -9.20    6.60
 -18  12   0    2.80    7.30
 -18  12   0    3.60    6.10
  16 -12   0   -9.30    5.20
  16 -12   0    5.40    5.40
 -16  12   0   10.30    7.30
 -16  12   0    1.10    2.50
 -16  12   0    4.30    3.10
 -16  12   0    9.90    5.90
 -16  12   0    2.00    6.70
 -16  12   0    4.90    5.40
  14 -12   0  251.87   16.60
  14 -12   0  213.68   15.30
 -14  12   0  249.28   16.20
 -14  12   0  243.78   14.60
 -14  12   0  255.77   17.20
 -14  12   0  233.98   12.20
 -14  12   0  240.48   12.10
 -14  12   0  229.48   16.40
 -14  12   0  228.68   17.40
 -14  12   0  235.48   11.90
  12 -12   0  250.67   15.90
  12 -12   0  236.08   15.10
 -12  12   0  248.38   12.00
 -12  12   0  259.77   14.30
 -12  12   0  245.68   11.90
 -12  12   0  209.68   15.60
 -12  12   0  247.98   16.90
 -12  12   0  244.28   16.50
 -12  12   0  261.27   17.30
 -12  12   0  241.88   12.10
  10 -12   0   12.60    4.80
 -10  12   0   11.40    3.90
 -10  12   0   13.90    5.40
 -10  12   0   17.40    2.60
 -10  12   0   13.40    2.60
 -10  12   0   18.80    2.70
 -10  12   0    9.30    5.40
 -10  12   0    9.30    4.90
   8 -12   0   68.59    7.80
  -8  12   0   61.99    7.80
  -8  12   0   74.69    6.80
  -8  12   0   42.00    6.90
  -8  12   0   60.29    4.90
  -8  12   0   66.29    5.00
  -8  12   0   60.29    4.90
   6 -12   0  148.69   11.90
   6 -12   0  158.28    8.50
   6 -12   0  169.08   11.20
  -6  12   0  171.88   11.90
  -6  12   0  153.68   11.70
  -6  12   0  166.38    9.80
  -6  12   0  149.59    8.50
  -6  12   0  156.08    8.60
  -6  12   0  154.68    8.80
   4 -12   0  150.48    9.90
   4 -12   0  130.19    7.90
   4 -12   0  139.79    6.80
   4 -12   0  133.19    6.90
   4 -12   0  141.79   11.00
  -4  12   0  140.79    8.30
  -4  12   0  135.69   10.70
  -4  12   0  140.39    8.10
  -4  12   0  132.29    8.00
  -4  12   0  132.09   11.00
   2 -12   0   55.79    4.70
   2 -12   0   49.90    6.60
   2 -12   0   48.10    4.30
   2 -12   0   48.50    5.00
   2 -12   0   49.30    6.30
  -2  12   0   44.90    5.00
  -2  12   0   53.79    5.30
  -2  12   0   56.89    5.70
  -2  12   0   43.50    5.80
  -2  12   0   33.20    5.80
  -2  12   0   48.30    5.30
   0 -12   0   65.09    6.00
   0 -12   0   68.19    5.50
   0 -12   0   68.59    5.40
   0 -12   0   74.69    7.90
   0 -12   0   85.29    7.40
   0  12   0   75.19    7.70
   0  12   0   60.49    5.50
   0  12   0   54.39    6.40
   0  12   0   66.79    8.30
   0  12   0   51.09    6.50
   0  12   0   68.69    8.10
  -2 -12   0   45.90    5.60
  -2 -12   0   42.00    5.50
  -2 -12   0   49.90    5.00
  -2 -12   0   50.39    5.50
  -2 -12   0   38.80    5.10
   2  12   0   53.09    5.10
   2  12   0   41.70    5.20
   2  12   0   54.79    6.00
   2  12   0   42.70    6.50
   2  12   0   43.80    5.50
  -4 -12   0  134.69    8.70
  -4 -12   0  133.29    9.50
  -4 -12   0  131.59   11.30
  -4 -12   0  141.99    9.20
  -4 -12   0  134.59   10.30
  -4 -12   0  128.49    9.80
   4  12   0  147.59   11.50
   4  12   0  139.19   10.00
   4  12   0  135.99    8.60
   4  12   0  137.29   10.00
   4  12   0  135.19    9.60
  -6 -12   0  141.19    9.80
  -6 -12   0  147.69   11.20
  -6 -12   0  147.79   12.80
  -6 -12   0  154.18   10.40
  -6 -12   0  162.98   10.30
   6  12   0  149.39   11.00
   6  12   0  159.28   12.50
   6  12   0  149.49   11.00
   6  12   0  145.29   10.40
   6  12   0  162.18    9.80
  -8 -12   0   72.69    7.80
  -8 -12   0   65.09    9.40
  -8 -12   0   44.90    6.70
  -8 -12   0   59.19    6.80
  -8 -12   0   74.49    7.70
   8  12   0   48.90    6.60
   8  12   0   43.10    6.30
   8  12   0   65.59    7.90
   8  12   0   61.79    9.00
 -10 -12   0    4.20    4.60
 -10 -12   0    8.50    5.10
 -10 -12   0   29.30    7.30
 -10 -12   0   18.80    5.00
 -10 -12   0   16.00    5.00
  10  12   0   12.50    5.50
  10  12   0   19.40    4.30
  10  12   0   12.80    5.00
  10  12   0   23.70    7.20
  10  12   0   13.40    5.00
 -12 -12   0  219.08   17.60
 -12 -12   0  257.07   16.00
 -12 -12   0  243.08   16.70
 -12 -12   0  246.58   15.20
 -12 -12   0  250.47   15.60
  12  12   0  300.97   17.60
  12  12   0  249.18   17.80
  12  12   0  237.08   15.00
  12  12   0  223.58   16.00
  12  12   0  230.78   13.10
 -14 -12   0  226.98   16.10
 -14 -12   0  188.68   17.80
 -14 -12   0  225.18   17.80
 -14 -12   0  227.18   16.70
 -14 -12   0  250.67   18.60
  14  12   0  229.58   12.00
  14  12   0  227.38   15.60
  14  12   0  231.88   16.60
  14  12   0  194.18   14.60
  14  12   0  253.17   19.10
 -16 -12   0   -0.10    6.20
 -16 -12   0    3.30    6.10
 -16 -12   0    1.10    5.80
 -16 -12   0  -11.60    7.00
 -16 -12   0   -2.70    5.40
  16  12   0    0.80    5.90
  16  12   0    1.20    2.40
  16  12   0    2.60    7.60
  16  12   0    3.50    5.40
  16  12   0    6.20    6.70
 -18 -12   0   -5.40    7.00
 -18 -12   0    8.70    6.90
 -18 -12   0   -6.60    5.20
 -18 -12   0   -7.60    7.80
 -18 -12   0    7.30    6.90
  18  12   0    3.70    5.50
  18  12   0    0.60    6.60
  18  12   0  -10.80    7.80
 -20 -12   0  149.29   15.70
 -20 -12   0  108.59   12.70
 -20 -12   0  109.09   14.00
 -20 -12   0  119.09   16.20
 -20 -12   0   98.79   11.60
  20  12   0  106.69   14.50
  20  12   0  132.09   13.50
  20  12   0  155.88   16.10
 -22 -12   0   -1.10    8.30
 -22 -12   0   -7.20    8.10
 -22 -12   0    6.70    7.80
 -22 -12   0   -7.50   10.00
 -22 -12   0   -3.40    8.40
  22  12   0    3.90   11.10
  22  12   0   -7.40    6.90
  22  12   0   16.50    9.70
 -24 -12   0   23.70   10.40
 -24 -12   0   46.60   12.00
 -24 -12   0   48.50   13.90
 -24 -12   0   46.80    9.70
 -24 -12   0   48.70   11.90
  24  12   0   44.70   14.30
  24  12   0   27.80    9.20
  24  12   0   41.10   11.60
 -26 -12   0    5.30   11.20
 -26 -12   0   -3.10    9.80
 -26 -12   0    9.20    9.90
 -26 -12   0   13.00   12.70
 -26 -12   0    8.10    9.70
  26  12   0   28.80   13.00
  26  12   0    3.00   10.90
  26  12   0    0.80    7.50
  26  12   0    6.60    8.40
 -28 -12   0   10.70   11.40
 -28 -12   0   32.30   13.20
 -28 -12   0    9.90   15.20
 -28 -12   0   47.60   12.80
 -28 -12   0   34.40   13.50
  28  12   0   30.20    9.30
  28  12   0   12.40   10.30
  28  12   0   23.80   13.40
 -30 -12   0    1.70   15.50
 -30 -12   0   -8.10   11.40
 -30 -12   0   27.50   13.50
 -30 -12   0  -10.90   12.70
  30  12   0    6.80    8.70
  30  12   0    0.80    9.10
 -32 -12   0   21.40   16.10
 -32 -12   0   38.40   19.20
 -32 -12   0   28.60   14.40
  32  12   0   20.60   16.00
  32  12   0   31.60    8.40
  32  12   0   22.50    7.40
  32  12   0   22.20   11.30
 -34 -12   0    2.10   15.00
 -34 -12   0   -0.10   16.40
  34  12   0   10.90   10.10
  34  12   0    0.50    6.30
  34  12   0    3.60   10.90
  34  12   0   15.00   17.20
  34  12   0    2.10    5.40
 -36 -12   0   15.50   27.80
 -36 -12   0  -28.70   17.00
 -36 -12   0   16.30   23.30
  36  12   0    9.40   10.90
  36  12   0   -3.20   12.50
  36  12   0   59.09   20.50
  35 -13   0    0.00   13.70
  35 -13   0   -8.10   14.60
 -35  13   0    5.20   12.10
 -35  13   0    0.90   12.20
 -35  13   0  -17.60   16.90
 -35  13   0   22.70   11.70
 -35  13   0    9.40   19.10
 -35  13   0   -6.90    9.50
  33 -13   0    2.10   12.50
  33 -13   0   -4.90   12.20
 -33  13   0   24.20    9.70
 -33  13   0    8.50   10.10
 -33  13   0   -1.10    8.80
 -33  13   0  -37.80   14.50
 -33  13   0   -9.10   16.90
 -33  13   0  -12.20   10.90
  31 -13   0   -4.20   11.90
  31 -13   0    9.60   11.50
 -31  13   0    1.00    7.60
 -31  13   0  -11.60   14.30
 -31  13   0    4.90   11.00
 -31  13   0   -0.40   22.70
 -31  13   0   11.00   13.90
 -31  13   0  -11.30    7.40
 -31  13   0   -6.50    8.70
  29 -13   0   14.30   10.90
  29 -13   0   -4.10    9.90
 -29  13   0   11.70    6.70
 -29  13   0    1.70   12.10
 -29  13   0   19.00   10.00
 -29  13   0    9.00    8.20
 -29  13   0    1.10   13.60
 -29  13   0    1.60    6.70
 -29  13   0   25.00   14.40
  27 -13   0   -9.50    8.60
  27 -13   0  -13.00    8.90
 -27  13   0   -3.40    5.60
 -27  13   0    4.60    5.60
 -27  13   0   22.00   12.90
 -27  13   0    4.30    7.00
 -27  13   0   -3.30    8.10
 -27  13   0  -10.00   11.50
 -27  13   0    1.60   10.00
 -27  13   0  -10.50   10.80
  25 -13   0   -2.80    8.10
  25 -13   0   -1.20    8.10
 -25  13   0   -4.30    7.60
 -25  13   0   -4.50    9.80
 -25  13   0    9.00    5.20
 -25  13   0   -0.40    5.00
 -25  13   0  -12.00   10.30
 -25  13   0  -10.70    5.90
 -25  13   0  -20.50    9.00
  23 -13   0    4.10    8.10
  23 -13   0   -2.30    7.90
 -23  13   0   -2.40    4.40
 -23  13   0   -2.00    5.60
 -23  13   0   12.00   10.40
 -23  13   0    7.60    9.00
 -23  13   0   -8.00    7.00
 -23  13   0    2.90    4.10
 -23  13   0    2.70    9.30
 -23  13   0   13.60    8.40
  21 -13   0   -1.50    6.80
  21 -13   0    0.20    7.10
 -21  13   0   -5.90    7.70
 -21  13   0    3.30    6.50
 -21  13   0   -6.40    9.00
 -21  13   0    4.00    8.30
 -21  13   0   -5.70    3.50
 -21  13   0  -10.90    7.00
 -21  13   0    3.50    4.80
  19 -13   0   -7.10    5.70
  19 -13   0   -4.60    6.50
 -19  13   0   -0.50    7.40
 -19  13   0   -1.10    4.10
 -19  13   0  -11.20    6.60
 -19  13   0  -11.50    7.30
 -19  13   0    0.10    3.40
 -19  13   0    3.50    5.90
  17 -13   0   -1.40    6.00
  17 -13   0   -2.90    5.50
 -17  13   0    0.10    6.80
 -17  13   0   -2.40    6.20
 -17  13   0  -14.10    6.60
 -17  13   0    4.60    3.00
 -17  13   0   -9.40    5.30
 -17  13   0    2.30    3.40
  15 -13   0   -7.70    4.70
  15 -13   0    1.40    6.10
 -15  13   0   -0.60    5.70
 -15  13   0   -3.30    2.40
 -15  13   0  -12.10    5.60
 -15  13   0   -3.60    2.40
 -15  13   0   -1.00    2.60
 -15  13   0  -10.40    4.30
 -15  13   0   -5.80    5.10
 -15  13   0   11.20    7.20
  13 -13   0    1.50    4.90
  13 -13   0   -6.10    4.80
 -13  13   0   -5.60    3.90
 -13  13   0    2.00    6.50
 -13  13   0   -1.10    2.20
 -13  13   0   -0.10    5.10
 -13  13   0    1.00    5.30
 -13  13   0   12.70    6.20
 -13  13   0    0.80    2.40
  11 -13   0    3.60    4.60
  11 -13   0    3.70    5.60
 -11  13   0   -0.70    2.20
 -11  13   0    4.10    6.00
 -11  13   0    2.30    2.20
 -11  13   0    4.90    5.50
 -11  13   0    0.20    4.80
 -11  13   0    4.80    2.30
 -11  13   0    1.60    3.60
 -11  13   0    0.50    4.90
   9 -13   0    1.20    4.80
  -9  13   0    0.60    2.10
  -9  13   0    1.20    3.40
  -9  13   0    0.80    4.60
  -9  13   0   -0.10    2.20
  -9  13   0   -0.20    2.10
  -9  13   0   -7.30    4.40
   7 -13   0    3.80    2.50
   7 -13   0    7.80    4.50
  -7  13   0   -3.60    4.60
  -7  13   0   -1.70    2.10
  -7  13   0    0.40    2.20
  -7  13   0   -2.40    4.40
  -7  13   0   -0.80    2.90
  -7  13   0   -1.40    2.30
   5 -13   0   -0.40    4.60
   5 -13   0   -0.30    4.00
   5 -13   0    0.00    2.10
  -5  13   0   -0.20    2.40
  -5  13   0   -1.70    2.70
  -5  13   0    3.60    4.50
  -5  13   0   -0.60    2.30
  -5  13   0   -1.50    4.60
  -5  13   0    0.20    2.40
   3 -13   0   -1.90    3.90
   3 -13   0    2.10    2.30
   3 -13   0    1.40    1.80
   3 -13   0   -0.60    3.90
   3 -13   0    0.90    1.90
  -3  13   0    0.10    2.60
  -3  13   0    1.70    4.40
  -3  13   0    1.60    2.70
  -3  13   0    2.10    2.70
  -3  13   0   -2.80    2.60
  -3  13   0   -0.70    3.90
   1 -13   0    3.50    4.00
   1 -13   0   -1.10    2.10
   1 -13   0   -4.70    2.20
   1 -13   0   -4.30    3.50
  -1  13   0    1.30    4.10
  -1  13   0    0.00    2.60
  -1  13   0   -2.00    2.70
  -1  13   0   -2.80    3.30
  -1 -13   0   -0.70    3.00
  -1 -13   0   -1.70    2.60
  -1 -13   0    0.00    3.90
  -1 -13   0   -1.90    3.70
  -1 -13   0    1.80    2.60
  -1 -13   0    2.10    2.40
   1  13   0   -1.30    2.30
   1  13   0   -1.60    3.40
   1  13   0   -4.60    3.50
   1  13   0    2.50    3.30
   1  13   0   -5.00    4.30
   1  13   0   -2.50    2.90
  -3 -13   0    2.70    3.40
  -3 -13   0   -0.70    2.60
  -3 -13   0    0.60    3.70
  -3 -13   0    1.60    3.10
  -3 -13   0   -2.90    3.20
   3  13   0   -4.40    3.00
   3  13   0    0.00    3.40
   3  13   0    0.30    5.10
   3  13   0   -3.80    2.50
   3  13   0   -2.00    3.50
  -5 -13   0    2.20    3.30
  -5 -13   0   -2.30    3.30
  -5 -13   0    1.50    4.30
  -5 -13   0   -4.60    2.90
  -5 -13   0   -3.20    4.80
  -5 -13   0   -3.70    3.90
   5  13   0   -1.70    3.40
   5  13   0   -0.10    5.00
   5  13   0   -0.40    2.90
   5  13   0   -4.50    3.40
   5  13   0    0.10    4.10
  -7 -13   0   -0.90    4.00
  -7 -13   0    4.30    5.30
  -7 -13   0    2.30    4.20
  -7 -13   0   -0.80    3.60
   7  13   0   -5.40    5.00
   7  13   0    0.00    4.10
   7  13   0   -0.30    4.20
   7  13   0    1.10    3.30
   7  13   0   -6.50    3.80
  -9 -13   0    0.90    4.10
  -9 -13   0   -0.20    4.40
  -9 -13   0   -1.50    4.40
  -9 -13   0   -2.80    3.90
  -9 -13   0    1.80    6.20
   9  13   0    5.50    4.50
   9  13   0   -2.80    4.50
   9  13   0   -8.40    4.90
   9  13   0   -0.90    5.70
 -11 -13   0   -3.60    4.70
 -11 -13   0   -3.40    5.00
 -11 -13   0   -4.00    6.10
 -11 -13   0   -2.10    4.60
 -11 -13   0   -2.90    4.60
  11  13   0   -3.60    6.30
  11  13   0   -9.80    4.90
  11  13   0    1.20    4.70
  11  13   0    1.60    4.20
  11  13   0   -4.70    3.40
 -13 -13   0    2.20    6.10
 -13 -13   0   -4.00    4.60
 -13 -13   0   -1.50    7.10
  13  13   0   -3.60    6.70
  13  13   0    0.50    5.50
  13  13   0   -0.10    3.50
  13  13   0   -0.50    4.80
  13  13   0    4.70    6.80
 -15 -13   0  -11.00    5.30
 -15 -13   0    5.80    7.80
 -15 -13   0   -0.60    5.50
 -15 -13   0   -9.30    5.00
 -15 -13   0   -4.50    5.60
  15  13   0    2.20    6.60
  15  13   0    0.80    5.30
  15  13   0   -0.70    6.20
  15  13   0    1.00    3.10
  15  13   0   -2.40    7.60
 -17 -13   0    5.20    6.80
 -17 -13   0    5.00    8.20
 -17 -13   0   -8.50    6.10
 -17 -13   0   -2.40    6.50
 -17 -13   0    0.50    5.70
  17  13   0    0.10    6.80
  17  13   0   -8.90    8.10
  17  13   0   -3.50    5.40
  17  13   0    1.30    2.50
 -19 -13   0    5.70    9.20
 -19 -13   0   -2.50    6.90
 -19 -13   0   -0.40    7.20
 -19 -13   0    1.60    7.50
 -19 -13   0   -3.30    7.20
  19  13   0  -17.00    8.50
  19  13   0   -2.20    6.60
  19  13   0    2.50    7.90
 -21 -13   0  -16.30    7.30
 -21 -13   0   -3.80    7.50
 -21 -13   0   -1.30    6.90
 -21 -13   0    2.70    8.00
 -21 -13   0   -0.10    9.40
  21  13   0  -18.10    7.80
  21  13   0    5.50   10.50
  21  13   0    7.50    7.60
 -23 -13   0  -18.00    8.70
 -23 -13   0   -4.40    9.60
 -23 -13   0    2.90    7.70
 -23 -13   0    5.50   11.50
 -23 -13   0   -6.60    9.00
  23  13   0   -2.90    9.00
  23  13   0  -12.50    7.00
  23  13   0   20.70   12.00
 -25 -13   0   -0.10    9.20
 -25 -13   0  -22.60   11.60
 -25 -13   0    9.90   10.70
 -25 -13   0   -3.00   10.00
 -25 -13   0  -19.20    9.80
  25  13   0   12.40   11.00
  25  13   0  -11.80   12.70
  25  13   0   -1.30    8.30
 -27 -13   0  -11.60   11.10
 -27 -13   0   -8.40    9.60
 -27 -13   0  -19.90   12.70
 -27 -13   0  -18.50   10.80
 -27 -13   0  -10.00   10.60
  27  13   0   17.40   12.50
  27  13   0   20.20   13.80
  27  13   0    1.80    8.60
  27  13   0   -8.70    9.50
 -29 -13   0  -15.80   18.10
 -29 -13   0  -11.60   12.20
 -29 -13   0    1.70   13.00
 -29 -13   0  -21.10   14.50
 -29 -13   0  -17.80   11.80
  29  13   0   17.00    9.20
  29  13   0   -8.60    8.60
  29  13   0   45.70   14.90
 -31 -13   0   -0.70   13.10
 -31 -13   0   -2.60   14.00
 -31 -13   0  -24.80   16.40
  31  13   0    8.30    7.00
  31  13   0   -2.20    8.90
  31  13   0    2.50   10.60
  31  13   0    2.30   14.30
 -33 -13   0    8.60   18.20
 -33 -13   0   -3.80   13.50
 -33 -13   0   -7.20   16.00
  33  13   0   24.00   17.60
  33  13   0   -7.80    8.40
  33  13   0    7.60    7.30
  33  13   0   -4.90   10.60
 -35 -13   0   29.40   23.50
 -35 -13   0   15.50   26.00
 -35 -13   0  -23.40   24.60
  35  13   0   20.10   19.70
  35  13   0   -1.70    5.40
  35  13   0   -0.50   11.90
  35  13   0    6.40   11.30
  35  13   0   -4.90    6.10
  36 -14   0  181.08   23.50
  36 -14   0  207.68   25.60
 -36  14   0  206.18   23.20
 -36  14   0  295.17   35.90
 -36  14   0  129.09   25.00
 -36  14   0  216.98   25.70
 -36  14   0  202.48   22.80
 -36  14   0  186.68   20.00
  34 -14   0  172.58   20.60
  34 -14   0  168.98   23.10
 -34  14   0  235.68   18.10
 -34  14   0  199.58   23.60
 -34  14   0  196.18   24.20
 -34  14   0  135.79   34.70
 -34  14   0  179.38   20.70
 -34  14   0  157.18   18.20
  32 -14   0 1144.49   57.89
  32 -14   0 1076.29   57.89
 -32  14   0 1140.19   59.99
 -32  14   0 1125.39   51.99
 -32  14   0 1089.29   56.19
 -32  14   0 1068.79   53.69
 -32  14   0 1094.59   50.59
 -32  14   0 1034.00   61.49
  30 -14   0  327.97   27.30
  30 -14   0  354.26   27.40
 -30  14   0  311.67   30.10
 -30  14   0  347.37   30.50
 -30  14   0  339.17   21.00
 -30  14   0  362.36   26.40
 -30  14   0  373.36   21.80
 -30  14   0  284.47   30.90
 -30  14   0  333.97   23.40
  28 -14   0   34.60   12.30
  28 -14   0   37.10   11.70
 -28  14   0   47.90   11.00
 -28  14   0   56.69   12.80
 -28  14   0   59.29   14.60
 -28  14   0   47.00   14.70
 -28  14   0   48.20    9.60
 -28  14   0   50.89    7.80
 -28  14   0   47.50    8.00
 -28  14   0   59.29   14.20
  26 -14   0  244.38   22.00
  26 -14   0  252.67   21.60
 -26  14   0  247.78   26.00
 -26  14   0  212.68   23.20
 -26  14   0  236.68   17.90
 -26  14   0  252.97   15.60
 -26  14   0  256.27   25.00
 -26  14   0  248.68   22.50
 -26  14   0  255.17   16.10
 -26  14   0  248.88   21.40
  24 -14   0    5.20    9.10
  24 -14   0   -1.40    8.10
 -24  14   0   -1.90   10.70
 -24  14   0   -0.20    4.70
 -24  14   0   15.70    9.30
 -24  14   0    6.90    9.80
 -24  14   0   10.30    8.10
 -24  14   0   13.40   11.00
 -24  14   0    7.50    6.20
 -24  14   0    7.10    4.80
  22 -14   0   28.60    9.10
  22 -14   0   18.00    9.20
 -22  14   0   10.70   11.10
 -22  14   0   22.80    9.90
 -22  14   0   20.70    4.80
 -22  14   0   30.80    5.20
 -22  14   0   13.60    7.90
 -22  14   0   39.60   11.10
 -22  14   0   17.80    6.10
  20 -14   0  214.68   18.50
  20 -14   0  237.18   18.10
 -20  14   0  213.28   17.70
 -20  14   0  259.17   21.10
 -20  14   0  252.67   21.30
 -20  14   0  205.78   18.60
 -20  14   0  215.98   12.70
  18 -14   0  129.69   13.90
  18 -14   0  135.39   13.90
 -18  14   0  127.19   14.20
 -18  14   0  166.58   16.80
 -18  14   0  118.59    8.70
 -18  14   0  133.79    8.90
 -18  14   0  153.58   15.60
 -18  14   0  137.99   14.00
 -18  14   0  120.59    9.90
  16 -14   0 1473.95   65.99
  16 -14   0 1457.75   65.29
 -16  14   0 1446.36   61.49
 -16  14   0 1450.85   65.89
 -16  14   0 1315.07   72.89
 -16  14   0 1534.45   66.69
 -16  14   0 1377.66   61.89
 -16  14   0 1501.15   67.39
 -16  14   0 1474.85   61.79
  14 -14   0 2406.46  102.39
  14 -14   0 2315.97  102.69
 -14  14   0 2247.78   99.19
 -14  14   0 2439.86  104.19
 -14  14   0 2415.96  103.69
 -14  14   0 2368.16  103.09
 -14  14   0 2401.26  104.39
 -14  14   0 2287.97   98.79
 -14  14   0 2429.46  101.29
  12 -14   0  250.37   16.40
  12 -14   0  251.77   16.00
 -12  14   0  256.97   14.80
 -12  14   0  250.87   12.50
 -12  14   0  252.47   17.60
 -12  14   0  227.58   16.50
 -12  14   0  246.98   17.50
 -12  14   0  248.18   12.50
 -12  14   0  232.48   12.10
 -12  14   0  248.88   18.30
  10 -14   0 1660.43   72.39
 -10  14   0 1426.96   72.49
 -10  14   0 1702.23   70.99
 -10  14   0 1741.23   73.69
 -10  14   0 1716.73   69.59
 -10  14   0 1627.44   69.19
 -10  14   0 1635.84   69.49
   8 -14   0  955.90   44.00
  -8  14   0  954.70   45.10
  -8  14   0  996.20   45.30
  -8  14   0  948.81   41.70
  -8  14   0  984.20   42.80
  -8  14   0 1013.70   41.90
  -8  14   0  901.31   41.40
   6 -14   0   23.60    6.50
   6 -14   0   15.20    5.10
   6 -14   0   18.40    3.20
  -6  14   0   23.20    4.20
  -6  14   0   10.50    5.30
  -6  14   0   13.70    3.30
  -6  14   0   14.40    3.20
  -6  14   0   12.10    3.10
  -6  14   0   14.20    5.50
   4 -14   0  226.98   11.90
   4 -14   0  215.68   10.80
   4 -14   0  228.48   14.00
   4 -14   0  224.38   10.70
   4 -14   0  222.88   15.00
  -4  14   0  227.58   12.20
  -4  14   0  237.38   12.80
  -4  14   0  225.98   12.10
  -4  14   0  229.28   15.00
  -4  14   0  225.68   12.40
  -4  14   0  220.58   15.40
   2 -14   0   91.69    6.40
   2 -14   0   91.19   10.10
   2 -14   0  102.49    9.30
   2 -14   0   96.59    6.90
   2 -14   0   99.99    7.40
  -2  14   0  106.19    8.10
  -2  14   0   87.49   10.20
  -2  14   0   95.19    7.60
  -2  14   0   88.79    9.90
  -2  14   0   89.89    7.30
   0 -14   0  166.68    9.80
   0 -14   0  169.18   10.60
   0 -14   0  177.18   12.10
   0 -14   0  170.88   10.50
   0 -14   0  194.78   12.80
   0  14   0  168.48   10.70
   0  14   0  159.48   11.20
   0  14   0  173.48   13.10
   0  14   0  192.28   12.70
   0  14   0  169.18   13.00
   0  14   0  152.98   10.80
   0  14   0  175.08   10.00
  -2 -14   0   83.19    9.20
  -2 -14   0   85.19    8.00
  -2 -14   0   89.49    7.40
  -2 -14   0   89.99    8.40
  -2 -14   0   94.49    7.20
   2  14   0   86.09    8.50
   2  14   0  100.59    8.30
   2  14   0   90.29    7.10
   2  14   0   99.09    9.10
   2  14   0  103.89   10.70
  -4 -14   0  241.78   13.10
  -4 -14   0  216.48   14.00
  -4 -14   0  227.98   14.40
  -4 -14   0  219.88   13.60
  -4 -14   0  234.08   12.60
   4  14   0  217.38   13.60
   4  14   0  210.18   12.30
   4  14   0  228.68   14.50
   4  14   0  250.97   16.10
   4  14   0  226.98   14.00
  -6 -14   0   13.10    4.90
  -6 -14   0   13.10    6.50
  -6 -14   0   11.10    4.20
  -6 -14   0   12.20    4.20
  -6 -14   0   15.60    5.00
  -6 -14   0   10.40    5.00
   6  14   0   18.10    5.10
   6  14   0   17.20    6.70
   6  14   0   15.40    4.00
   6  14   0   10.50    5.00
   6  14   0   21.00    5.80
  -8 -14   0  998.80   47.50
  -8 -14   0  972.60   44.90
  -8 -14   0  962.20   46.00
  -8 -14   0 1057.59   45.70
  -8 -14   0  989.60   44.70
   8  14   0  909.91   45.50
   8  14   0  940.91   45.10
   8  14   0 1029.00   46.60
   8  14   0 1049.20   47.60
   8  14   0 1038.60   44.60
 -10 -14   0 1747.73   73.39
 -10 -14   0 1646.14   74.39
 -10 -14   0 1659.63   73.19
 -10 -14   0 1733.53   73.99
 -10 -14   0 1667.93   75.99
  10  14   0 1594.94   73.49
  10  14   0 1656.63   72.39
  10  14   0 1635.64   74.09
  10  14   0 1682.73   74.79
  10  14   0 1738.43   75.89
 -12 -14   0  223.98   18.50
 -12 -14   0  229.28   16.90
 -12 -14   0  230.78   16.90
 -12 -14   0  240.18   15.80
  12  14   0  225.68   15.50
  12  14   0  242.08   18.40
  12  14   0  234.08   13.80
  12  14   0  237.28   16.40
 -14 -14   0 2579.64  103.49
 -14 -14   0 2466.25  103.89
 -14 -14   0 2245.08  103.29
 -14 -14   0 2317.67  104.59
 -14 -14   0 2359.56  106.29
  14  14   0 2309.87  103.89
  14  14   0 2460.45  105.99
  14  14   0 2453.85  104.79
  14  14   0 2382.66  100.59
  14  14   0 2258.37  103.29
 -16 -14   0 1455.95   67.09
 -16 -14   0 1432.56   69.89
 -16 -14   0 1587.94   66.79
 -16 -14   0 1582.84   67.69
 -16 -14   0 1337.47   67.49
  16  14   0 1561.44   68.39
  16  14   0 1521.35   69.59
  16  14   0 1455.95   66.59
  16  14   0 1431.16   62.79
  16  14   0 1393.46   67.19
 -18 -14   0  116.99   14.50
 -18 -14   0  130.69   16.40
 -18 -14   0  128.79   13.70
 -18 -14   0  144.19   15.90
 -18 -14   0   92.39   12.10
  18  14   0  146.79   16.00
  18  14   0  160.28   18.70
  18  14   0  126.79   13.40
  18  14   0  114.99    7.10
 -20 -14   0  240.28   20.40
 -20 -14   0  229.18   20.00
 -20 -14   0  232.68   18.40
 -20 -14   0  241.88   20.00
 -20 -14   0  276.97   23.80
  20  14   0  213.98   20.50
  20  14   0  227.48   18.10
  20  14   0  256.17   23.40
 -22 -14   0   27.80   10.40
 -22 -14   0   30.50   12.60
 -22 -14   0   16.90    9.70
 -22 -14   0   28.10    9.30
 -22 -14   0   15.00    9.40
  22  14   0   26.40   10.70
  22  14   0   34.70    8.40
  22  14   0   -1.90   10.70
 -24 -14   0    9.20   12.40
 -24 -14   0    7.60    9.60
 -24 -14   0    3.90   10.40
 -24 -14   0   -4.80    9.70
  24  14   0    8.40    8.10
  24  14   0   30.40   11.90
  24  14   0    6.90   12.40
 -26 -14   0  219.28   27.20
 -26 -14   0  236.98   24.10
 -26 -14   0  233.98   24.60
 -26 -14   0  262.57   24.10
  26  14   0  236.48   26.90
  26  14   0  259.27   21.00
  26  14   0  246.98   24.70
 -28 -14   0   38.70   16.60
 -28 -14   0   34.30   13.70
 -28 -14   0   22.50   11.60
 -28 -14   0   61.69   14.20
 -28 -14   0   43.60   14.40
  28  14   0   24.70   16.90
  28  14   0   16.30   13.80
  28  14   0   54.29   12.10
  28  14   0   35.00   11.00
 -30 -14   0  289.87   29.30
 -30 -14   0  230.58   29.20
 -30 -14   0  334.77   34.70
  30  14   0  365.96   24.80
  30  14   0  338.07   25.30
  30  14   0  375.16   32.10
 -32 -14   0 1116.69   61.59
 -32 -14   0 1064.79   60.69
 -32 -14   0 1025.00   65.09
  32  14   0 1180.68   56.29
  32  14   0 1097.59   52.19
  32  14   0 1145.49   59.39
  32  14   0 1038.90   49.80
 -34 -14   0  189.38   26.10
 -34 -14   0  154.48   27.60
 -34 -14   0  162.38   24.80
  34  14   0  193.28   15.70
  34  14   0  205.98   23.80
  34  14   0  203.08   17.60
 -36 -14   0  204.28   27.90
 -36 -14   0  209.68   26.70
 -36 -14   0  234.98   34.20
  36  14   0  191.38   23.50
  36  14   0  190.08   21.20
  35 -15   0  -23.90   12.20
  35 -15   0    0.50   19.30
 -35  15   0    2.80   11.30
 -35  15   0    7.50   13.80
 -35  15   0    3.10   17.90
 -35  15   0  -17.60    8.00
 -35  15   0  -32.50   18.60
 -35  15   0  -17.40   11.20
  33 -15   0  -17.40   11.60
  33 -15   0    2.70   13.20
 -33  15   0   -2.90    7.70
 -33  15   0    4.20   16.40
 -33  15   0   19.30   18.80
 -33  15   0    4.80    9.70
 -33  15   0   -5.50   12.80
 -33  15   0    5.70   10.40
  31 -15   0   -0.20   10.90
  31 -15   0   -4.20   11.50
 -31  15   0   10.10    9.00
 -31  15   0   -4.00    7.90
 -31  15   0   -5.10   14.30
 -31  15   0   -5.00    6.80
 -31  15   0   12.40   14.80
 -31  15   0   -5.40   11.00
  29 -15   0   -0.90   10.10
  29 -15   0   -2.30   11.00
 -29  15   0   -8.80   12.20
 -29  15   0  -21.30   12.90
 -29  15   0   10.30    7.00
 -29  15   0   -1.40    7.70
 -29  15   0   -2.10   13.60
 -29  15   0  -17.60   16.00
 -29  15   0  -15.30    9.60
 -29  15   0    9.30    6.50
  27 -15   0   -4.10   10.00
  27 -15   0   -8.60    9.60
 -27  15   0  -15.20   12.90
 -27  15   0   -3.90    8.90
 -27  15   0    7.10   12.60
 -27  15   0  -11.40    6.80
 -27  15   0    0.80    5.80
 -27  15   0    3.00   10.80
 -27  15   0    5.40    5.50
 -27  15   0   -5.80   12.50
  25 -15   0   11.90   10.60
  25 -15   0   -5.30    8.20
 -25  15   0   15.40    9.90
 -25  15   0   -6.60   11.70
 -25  15   0   -1.30    5.00
 -25  15   0    3.50   11.70
 -25  15   0  -10.60    9.90
 -25  15   0   -0.80    4.70
 -25  15   0  -10.60    5.90
 -25  15   0    3.80    8.50
  23 -15   0    4.00    8.30
  23 -15   0    0.10    7.90
 -23  15   0    1.80   10.50
 -23  15   0   -3.30    9.00
 -23  15   0   -7.80   10.40
 -23  15   0   -0.10    4.60
 -23  15   0   16.60    8.50
 -23  15   0    1.80    9.20
 -23  15   0   -2.70    4.00
 -23  15   0    6.10    5.90
  21 -15   0   -3.40    7.50
  21 -15   0    0.00    7.70
 -21  15   0   -2.10    8.70
 -21  15   0   -8.90    4.60
 -21  15   0    1.50    9.30
 -21  15   0   -1.30    6.70
 -21  15   0    4.90   10.90
 -21  15   0    4.40    4.10
 -21  15   0   -8.20    8.10
  19 -15   0    2.10    7.20
  19 -15   0   -9.20    6.50
 -19  15   0   -1.80    3.40
 -19  15   0   -1.90    3.10
 -19  15   0   -4.20    8.50
 -19  15   0   -3.20    6.30
 -19  15   0   -0.40    4.10
 -19  15   0   -0.20    8.60
 -19  15   0   -3.30    8.50
  17 -15   0   -8.10    6.00
  17 -15   0    6.60    6.80
 -17  15   0   -1.20    5.90
 -17  15   0    1.50    7.10
 -17  15   0    1.40    7.70
 -17  15   0    3.60    8.10
 -17  15   0   -1.60    2.70
 -17  15   0   -0.50    3.50
  15 -15   0   -5.60    5.60
  15 -15   0   -6.40    5.70
 -15  15   0   -4.70    6.70
 -15  15   0   -1.50    6.20
 -15  15   0    2.20    3.00
 -15  15   0    2.50    2.70
 -15  15   0    0.30    6.70
 -15  15   0   -4.70    2.70
 -15  15   0    4.20    5.10
 -15  15   0    2.40    5.90
  13 -15   0    2.10    5.60
  13 -15   0   -6.70    5.20
 -13  15   0   -0.60    4.30
 -13  15   0    4.80    5.80
 -13  15   0   -1.00    2.70
 -13  15   0    6.20    6.30
 -13  15   0   -4.10    6.20
 -13  15   0   -1.60    2.40
 -13  15   0    2.50    2.80
  11 -15   0   -4.40    5.20
 -11  15   0    0.50    5.70
 -11  15   0   -2.00    2.50
 -11  15   0   -0.50    2.20
 -11  15   0   -0.80    2.60
 -11  15   0    4.40    7.00
 -11  15   0    0.50    5.60
 -11  15   0   -3.10    3.80
 -11  15   0    1.10    5.80
   9 -15   0   -8.00    4.80
  -9  15   0    0.40    2.70
  -9  15   0   -1.90    5.60
  -9  15   0   -4.10    5.30
  -9  15   0   -2.30    2.40
  -9  15   0    2.60    3.90
  -9  15   0   -0.50    2.70
   7 -15   0    4.30    5.10
   7 -15   0    4.40    5.40
   7 -15   0    0.70    2.60
  -7  15   0   -1.40    5.40
  -7  15   0   -3.00    5.20
  -7  15   0   -0.90    2.60
  -7  15   0   -0.10    3.40
  -7  15   0    0.40    2.50
  -7  15   0    0.60    2.70
   5 -15   0    2.00    2.90
   5 -15   0   -0.70    1.30
   5 -15   0    0.80    1.50
   5 -15   0    2.50    5.60
  -5  15   0    2.00    3.20
  -5  15   0   -4.20    2.70
  -5  15   0   -1.40    3.20
  -5  15   0   -3.30    4.50
  -5  15   0   -1.00    2.90
  -5  15   0    1.20    3.30
  -5  15   0   -1.50    4.90
   3 -15   0   -2.70    5.10
   3 -15   0   -0.70    2.80
   3 -15   0   -2.70    2.10
   3 -15   0   -0.50    2.30
   3 -15   0    2.40    4.70
  -3  15   0   -3.30    3.50
  -3  15   0    5.10    3.50
  -3  15   0   -0.20    3.20
  -3  15   0    0.70    4.50
  -3  15   0   -3.80    4.90
  -3  15   0   -0.70    3.10
   1 -15   0   -0.90    3.10
   1 -15   0   -3.80    2.70
   1 -15   0   -3.30    2.40
   1 -15   0   -1.60    4.70
   1 -15   0   -3.80    4.60
  -1  15   0   -0.70    3.40
  -1  15   0    1.80    3.60
  -1  15   0   -0.10    2.90
  -1  15   0   -1.40    3.60
  -1  15   0   -2.30    4.80
  -1  15   0   -5.90    4.70
  -1 -15   0    0.50    4.60
  -1 -15   0   -3.20    3.00
  -1 -15   0   -2.30    3.40
  -1 -15   0    3.30    3.10
  -1 -15   0   -0.30    2.80
  -1 -15   0   -6.50    4.20
   1  15   0   -2.20    3.40
   1  15   0   -2.50    3.50
   1  15   0   -2.50    5.10
   1  15   0    0.20    4.20
   1  15   0   -1.80    4.70
   1  15   0    0.70    2.90
  -3 -15   0   -0.40    3.20
  -3 -15   0   -2.70    3.20
  -3 -15   0    1.80    3.80
  -3 -15   0    3.30    3.50
  -3 -15   0    3.10    4.50
   3  15   0   -1.80    4.20
   3  15   0    0.90    4.10
   3  15   0   -2.00    5.10
   3  15   0   -0.60    2.90
   3  15   0    0.60    3.80
  -5 -15   0    1.40    4.30
  -5 -15   0    5.00    5.40
  -5 -15   0   -5.10    4.20
  -5 -15   0   -0.80    4.10
  -5 -15   0    4.30    3.70
  -5 -15   0    3.90    3.50
   5  15   0    2.40    3.30
   5  15   0    0.70    4.50
   5  15   0   -2.40    4.10
   5  15   0    1.50    5.80
   5  15   0   -4.10    4.30
  -7 -15   0   -0.50    4.10
  -7 -15   0   -1.30    4.40
  -7 -15   0    3.80    5.10
  -7 -15   0    3.90    4.70
  -7 -15   0    4.90    4.10
  -7 -15   0    2.70    5.50
   7  15   0    0.30    4.20
   7  15   0   -3.10    4.40
   7  15   0    0.80    3.60
   7  15   0    3.60    5.20
   7  15   0    0.50    5.70
  -9 -15   0    2.20    4.70
  -9 -15   0    0.10    4.40
  -9 -15   0    1.60    4.80
  -9 -15   0    2.50    4.50
  -9 -15   0   -4.80    6.40
   9  15   0   -8.00    6.60
   9  15   0    2.80    4.70
   9  15   0    1.20    4.30
   9  15   0    0.30    5.50
   9  15   0    1.90    4.70
 -11 -15   0   -3.50    5.50
 -11 -15   0  -10.40    5.80
 -11 -15   0   -0.80    5.00
 -11 -15   0    4.00    4.80
  11  15   0  -11.60    6.50
  11  15   0    4.00    5.70
  11  15   0   -0.90    5.90
  11  15   0   -3.70    4.10
  11  15   0    4.00    4.80
 -13 -15   0   -2.80    4.80
 -13 -15   0   -8.60    6.70
 -13 -15   0   -1.70    5.20
 -13 -15   0   -5.50    5.90
 -13 -15   0   -4.40    5.30
  13  15   0   -2.10    7.10
  13  15   0   -4.40    3.90
  13  15   0   -1.30    5.90
  13  15   0   -1.40    5.40
  13  15   0    4.50    6.70
 -15 -15   0   -1.50    5.90
 -15 -15   0    7.60    6.70
 -15 -15   0    2.10    7.90
 -15 -15   0    2.60    5.90
 -15 -15   0   -2.30    5.80
  15  15   0   -1.30    3.80
  15  15   0   -1.10    7.80
  15  15   0   -1.70    5.80
  15  15   0    1.40    5.90
  15  15   0   -1.20    7.40
 -17 -15   0   -5.20    8.50
 -17 -15   0    7.60    6.50
 -17 -15   0   -5.20    6.60
 -17 -15   0   -6.20    5.90
 -17 -15   0  -10.70    6.30
  17  15   0    8.50    9.10
  17  15   0   -2.20    6.40
  17  15   0   -7.00    7.70
  17  15   0    3.30    6.50
  17  15   0   -1.60    3.60
 -19 -15   0   -3.20    9.50
 -19 -15   0    1.10    7.70
 -19 -15   0   -3.80    7.00
 -19 -15   0  -10.70    7.30
 -19 -15   0   -1.50    7.10
  19  15   0   -6.10   10.20
  19  15   0   -0.30    9.30
  19  15   0  -11.20    6.40
 -21 -15   0   -1.60    8.40
 -21 -15   0   -2.70    8.50
 -21 -15   0   -2.10    9.80
 -21 -15   0    5.50    8.40
  21  15   0  -11.30   11.40
  21  15   0    4.20    7.20
  21  15   0   -3.20    9.50
 -23 -15   0   22.80   13.00
 -23 -15   0   -3.20    9.70
 -23 -15   0    3.30    9.20
 -23 -15   0   -3.10    8.90
  23  15   0    0.60   11.00
  23  15   0   11.50   13.60
  23  15   0   -0.30    8.00
 -25 -15   0   -7.00   10.20
 -25 -15   0    4.60   13.20
 -25 -15   0    1.70   10.50
 -25 -15   0   12.70   11.20
  25  15   0   -6.40   13.70
  25  15   0   -1.00    8.60
  25  15   0    6.20   12.10
 -27 -15   0   -7.50   11.20
 -27 -15   0    3.10   14.40
 -27 -15   0  -17.40   11.00
 -27 -15   0   -5.10   12.30
  27  15   0   -1.40   13.20
  27  15   0  -34.50   15.50
  27  15   0   -9.00    8.40
 -29 -15   0   -1.70   12.50
 -29 -15   0  -27.50   14.90
 -29 -15   0   -5.00   12.60
  29  15   0  -13.50   15.90
  29  15   0   -1.30   11.30
  29  15   0   14.60   10.50
 -31 -15   0   -2.30   14.30
 -31 -15   0   10.30   14.40
 -31 -15   0  -13.70   17.80
  31  15   0   17.80   11.30
  31  15   0    4.00    7.40
  31  15   0  -19.60   16.00
  31  15   0   -3.50   11.30
 -33 -15   0  -15.80   15.50
 -33 -15   0  -72.39   26.80
 -33 -15   0  -10.60   14.10
  33  15   0    0.20   11.00
  33  15   0    4.20   11.80
  33  15   0    9.80    8.20
 -35 -15   0   18.50   28.60
 -35 -15   0   22.40   21.70
 -35 -15   0  -18.70   16.10
  35  15   0   -8.90    8.40
  35  15   0   -4.00   26.10
  35  15   0   12.90    8.60
  35  15   0  -10.90   12.20
  34 -16   0  167.48   21.30
  34 -16   0  156.88   21.00
 -34  16   0  203.48   21.00
 -34  16   0  188.18   21.30
 -34  16   0  193.48   21.50
 -34  16   0  152.98   25.80
 -34  16   0  170.28   25.00
 -34  16   0  199.38   16.30
  32 -16   0  489.25   35.10
  32 -16   0  433.26   33.00
 -32  16   0  442.76   27.60
 -32  16   0  493.85   25.10
 -32  16   0  445.76   38.30
 -32  16   0  421.56   28.90
 -32  16   0  439.26   39.10
 -32  16   0  482.35   32.70
  30 -16   0   -0.90   11.50
  30 -16   0  -17.90   11.20
 -30  16   0   -5.60   15.00
 -30  16   0   -0.40   10.70
 -30  16   0   -8.60    6.10
 -30  16   0   -3.30   12.90
 -30  16   0   -9.00   13.50
 -30  16   0    1.80    8.30
 -30  16   0   -0.10    7.80
  28 -16   0  473.55   31.70
  28 -16   0  464.65   30.70
 -28  16   0  434.06   26.60
 -28  16   0  458.25   35.40
 -28  16   0  392.16   33.70
 -28  16   0  473.85   31.00
 -28  16   0  477.95   25.40
 -28  16   0  530.45   24.20
 -28  16   0  454.15   32.50
 -28  16   0  454.65   36.70
  26 -16   0   23.10   10.50
  26 -16   0   35.40   11.20
 -26  16   0   24.00    7.80
 -26  16   0   18.80   12.30
 -26  16   0   37.60    6.20
 -26  16   0   25.90   10.50
 -26  16   0   38.80    6.70
 -26  16   0   19.20   14.20
 -26  16   0    5.60    5.10
 -26  16   0   48.80   14.30
 -26  16   0   24.80   11.10
  24 -16   0  144.89   17.30
  24 -16   0  133.39   15.40
 -24  16   0  176.28   19.00
 -24  16   0  128.99   17.70
 -24  16   0  152.78   13.70
 -24  16   0  139.99   11.80
 -24  16   0  162.18   11.10
 -24  16   0  156.28   17.50
 -24  16   0  140.09   17.60
 -24  16   0  159.18   10.50
 -24  16   0  129.49   16.90
  22 -16   0   30.50   10.10
  22 -16   0   18.60    8.80
 -22  16   0   34.10    5.70
 -22  16   0   29.80    6.70
 -22  16   0   31.90   12.20
 -22  16   0   17.30    9.90
 -22  16   0   14.90    9.30
 -22  16   0   28.50    9.20
 -22  16   0   48.50   12.90
  20 -16   0  117.39   14.10
  20 -16   0  131.29   15.20
 -20  16   0  126.19    8.80
 -20  16   0  127.89   15.30
 -20  16   0  106.29   13.30
 -20  16   0  151.28   10.10
 -20  16   0  132.19   15.30
 -20  16   0  133.69   15.50
 -20  16   0  103.99   13.20
  18 -16   0  382.86   23.10
  18 -16   0  364.36   23.10
 -18  16   0  351.66   25.70
 -18  16   0  371.86   23.50
 -18  16   0  353.76   17.20
 -18  16   0  336.67   18.40
 -18  16   0  376.26   24.40
 -18  16   0  378.86   25.80
  16 -16   0   32.10    7.60
  16 -16   0   34.50    8.60
 -16  16   0   38.00    5.00
 -16  16   0   34.80    8.10
 -16  16   0   43.30    4.90
 -16  16   0   39.30    4.30
 -16  16   0   52.99   11.00
 -16  16   0   37.20    7.00
 -16  16   0   50.29   14.60
 -16  16   0   50.89   10.30
  14 -16   0 1430.56   66.59
  14 -16   0 1480.35   66.59
 -14  16   0 1515.45   63.19
 -14  16   0 1532.95   68.09
 -14  16   0 1538.35   69.19
 -14  16   0 1463.95   68.29
 -14  16   0 1345.27   66.99
 -14  16   0 1542.25   65.19
 -14  16   0 1439.36   63.09
 -14  16   0 1486.25   62.49
  12 -16   0   16.40    6.50
 -12  16   0    2.50    2.60
 -12  16   0   -2.10    5.90
 -12  16   0   -0.20    3.00
 -12  16   0    3.00    4.00
 -12  16   0    0.30    2.90
 -12  16   0    6.20    7.60
 -12  16   0    5.90    6.20
 -12  16   0    1.70    6.30
  10 -16   0  343.67   20.10
 -10  16   0  328.87   22.70
 -10  16   0  350.36   16.70
 -10  16   0  375.76   18.70
 -10  16   0  334.07   21.10
 -10  16   0  325.37   25.30
 -10  16   0  366.46   17.40
 -10  16   0  345.37   17.10
   8 -16   0  275.97   17.10
  -8  16   0  272.87   14.20
  -8  16   0  263.37   13.70
  -8  16   0  274.57   14.30
  -8  16   0  273.47   18.00
  -8  16   0  279.27   15.30
  -8  16   0  259.17   18.00
   6 -16   0   18.60    3.60
   6 -16   0   17.90    6.10
   6 -16   0   18.60    6.90
  -6  16   0   19.10    4.20
  -6  16   0   13.20    6.10
  -6  16   0   20.40    6.60
  -6  16   0   16.60    4.50
  -6  16   0   18.90    3.80
  -6  16   0   17.90    4.70
   4 -16   0  519.35   23.50
   4 -16   0  514.35   24.60
   4 -16   0  526.55   26.80
   4 -16   0  539.45   23.40
   4 -16   0  546.65   27.90
  -4  16   0  549.45   28.50
  -4  16   0  530.55   25.00
  -4  16   0  536.45   24.90
  -4  16   0  536.35   27.90
  -4  16   0  522.75   25.30
  -4  16   0  530.15   25.20
   2 -16   0   11.30    5.60
   2 -16   0    8.30    2.80
   2 -16   0    0.70    4.70
   2 -16   0   10.40    3.60
   2 -16   0   10.00    3.30
  -2  16   0   11.00    3.60
  -2  16   0    3.50    3.70
  -2  16   0    9.20    5.00
  -2  16   0    6.40    4.00
  -2  16   0    7.10    3.70
  -2  16   0    9.80    6.10
   0 -16   0  865.81   39.80
   0 -16   0  867.51   40.00
   0 -16   0  915.81   39.40
   0 -16   0  886.41   41.90
   0 -16   0  914.41   42.00
   0  16   0  886.51   41.90
   0  16   0  851.21   40.20
   0  16   0  936.21   42.90
   0  16   0  915.71   41.00
   0  16   0  885.21   39.30
   0  16   0  930.71   42.90
   0  16   0  863.91   40.20
  -2 -16   0    8.60    3.60
  -2 -16   0    0.30    5.40
  -2 -16   0    8.20    3.60
  -2 -16   0    6.20    5.10
  -2 -16   0   12.10    4.40
  -2 -16   0    7.40    4.00
   2  16   0   10.10    4.60
   2  16   0   12.30    6.50
   2  16   0    5.80    6.10
   2  16   0    9.90    5.10
   2  16   0   13.90    3.60
   2  16   0   10.00    4.20
  -4 -16   0  548.45   26.60
  -4 -16   0  567.94   26.30
  -4 -16   0  526.85   26.90
  -4 -16   0  493.85   24.90
  -4 -16   0  547.25   25.60
   4  16   0  503.15   26.10
   4  16   0  513.75   26.40
   4  16   0  533.55   28.50
   4  16   0  521.65   24.80
   4  16   0  540.85   27.30
  -6 -16   0   25.20    5.60
  -6 -16   0   22.20    6.00
  -6 -16   0   14.60    7.20
  -6 -16   0   16.70    4.70
  -6 -16   0   21.00    6.00
   6  16   0   16.10    4.40
   6  16   0   20.80    5.90
   6  16   0   29.20    7.00
   6  16   0   14.80    6.80
   6  16   0   13.70    5.00
  -8 -16   0  266.47   17.00
  -8 -16   0  254.67   17.20
  -8 -16   0  284.67   16.20
  -8 -16   0  272.37   19.40
  -8 -16   0  273.97   16.60
  -8 -16   0  275.27   16.00
   8  16   0  289.17   15.90
   8  16   0  278.97   19.50
   8  16   0  275.97   18.20
   8  16   0  239.28   16.60
   8  16   0  276.97   16.90
 -10 -16   0  315.57   19.90
 -10 -16   0  389.06   23.20
 -10 -16   0  295.77   21.60
 -10 -16   0  309.77   19.00
 -10 -16   0  333.37   19.20
  10  16   0  324.87   19.60
  10  16   0  352.86   21.40
  10  16   0  332.97   20.20
  10  16   0  353.16   19.10
  10  16   0  365.16   23.10
 -12 -16   0    0.00    6.30
 -12 -16   0    4.50    5.50
 -12 -16   0   10.10    6.00
 -12 -16   0    6.80    5.10
 -12 -16   0  -10.10    7.10
  12  16   0   -3.20    6.60
  12  16   0    4.40    7.30
  12  16   0    3.00    6.10
  12  16   0    6.30    6.00
  12  16   0    1.70    4.70
 -14 -16   0 1404.76   65.99
 -14 -16   0 1371.96   68.89
 -14 -16   0 1578.94   66.39
 -14 -16   0 1410.56   67.39
 -14 -16   0 1574.24   67.19
  14  16   0 1390.96   66.09
  14  16   0 1602.04   68.39
  14  16   0 1428.96   63.79
  14  16   0 1361.16   66.79
  14  16   0 1555.04   69.39
 -16 -16   0   32.00    8.10
 -16 -16   0   44.00   11.40
 -16 -16   0   47.00    8.70
 -16 -16   0   29.70    7.70
 -16 -16   0   41.80    9.70
  16  16   0   36.90    8.00
  16  16   0   30.40    5.60
  16  16   0   39.20    9.10
  16  16   0   56.29   10.10
  16  16   0   51.59   12.10
 -18 -16   0  390.96   24.50
 -18 -16   0  375.96   23.50
 -18 -16   0  403.76   23.30
 -18 -16   0  279.67   26.10
 -18 -16   0  342.97   23.60
  18  16   0  333.17   22.10
  18  16   0  379.46   27.30
  18  16   0  411.56   26.00
  18  16   0  346.67   17.80
 -20 -16   0  156.78   17.20
 -20 -16   0  156.58   17.30
 -20 -16   0  106.99   14.60
 -20 -16   0  141.69   15.90
 -20 -16   0  105.29   16.90
  20  16   0  164.98   19.30
  20  16   0  125.79   15.40
  20  16   0  134.59   15.40
 -22 -16   0   35.10   10.90
 -22 -16   0   31.20   13.70
 -22 -16   0   22.50   10.80
 -22 -16   0   23.20    9.70
  22  16   0   36.60   11.90
  22  16   0   39.10   13.30
  22  16   0   23.70    9.30
 -24 -16   0  137.39   17.50
 -24 -16   0  133.59   18.10
 -24 -16   0  166.38   18.10
 -24 -16   0  156.18   21.30
  24  16   0  168.28   22.00
  24  16   0  186.78   18.40
  24  16   0  201.38   23.60
 -26 -16   0   19.30   15.90
 -26 -16   0   27.70   12.20
 -26 -16   0   27.30   11.90
 -26 -16   0   36.20   13.50
  26  16   0   29.80   17.00
  26  16   0    1.50   13.40
  26  16   0   27.30   10.40
 -28 -16   0  466.45   34.60
 -28 -16   0  472.95   34.60
 -28 -16   0  502.55   39.90
  28  16   0  443.46   30.60
  28  16   0  526.85   36.00
 -30 -16   0    7.70   17.30
 -30 -16   0   27.10   14.70
 -30 -16   0  -13.30   11.80
  30  16   0   -0.10   11.40
  30  16   0    6.60   12.40
  30  16   0   47.30   25.70
  30  16   0   -0.60    7.50
 -32 -16   0  457.55   37.70
 -32 -16   0  478.85   38.40
 -32 -16   0  441.26   51.09
  32  16   0  410.06   32.10
  32  16   0  478.75   26.30
  32  16   0  461.95   31.10
 -34 -16   0  164.48   24.30
 -34 -16   0  229.08   27.00
 -34 -16   0  186.58   30.20
  34  16   0  181.28   17.10
  34  16   0  165.98   21.30
  34  16   0  190.18   20.90
 -35  17   0   22.90   20.30
  33 -17   0   -4.10   12.20
  33 -17   0   -4.10   13.50
 -33  17   0   -9.50   13.00
 -33  17   0    3.40    6.00
 -33  17   0  -29.30   19.20
 -33  17   0  -10.00   10.10
 -33  17   0    6.80   10.20
 -33  17   0    1.90    7.00
  31 -17   0   -8.90   12.50
  31 -17   0  -13.30   10.90
 -31  17   0    4.20    6.30
 -31  17   0  -26.20   14.50
 -31  17   0    4.10    5.50
 -31  17   0   -0.60    8.50
 -31  17   0  -17.10    8.70
 -31  17   0   14.80   15.60
 -31  17   0   14.40   12.10
 -31  17   0  -19.70   16.40
  29 -17   0   10.00   12.10
  29 -17   0   -9.00   10.70
 -29  17   0   26.80   13.10
 -29  17   0    6.80   11.00
 -29  17   0   11.10   14.60
 -29  17   0   -2.20    7.60
 -29  17   0  -11.30    7.10
 -29  17   0    3.60    4.90
 -29  17   0   -2.60    5.70
 -29  17   0  -23.40   12.80
  27 -17   0  -15.60   10.00
  27 -17   0  -16.90    8.70
 -27  17   0    9.40    6.50
 -27  17   0    6.60    7.50
 -27  17   0   -3.40   11.50
 -27  17   0    6.30   12.20
 -27  17   0   -4.50   13.90
 -27  17   0   -2.60    4.30
 -27  17   0   10.50    9.50
 -27  17   0   13.90   14.30
 -27  17   0    8.80    5.30
  25 -17   0    4.80    9.90
  25 -17   0    6.10    9.40
 -25  17   0   -7.00    6.00
 -25  17   0   -9.40   12.30
 -25  17   0   11.60   11.40
 -25  17   0    2.10    4.10
 -25  17   0    3.20    8.60
 -25  17   0   14.20   12.80
 -25  17   0   -7.20   10.10
 -25  17   0  -11.90    4.20
 -25  17   0   -2.70    8.70
  23 -17   0   -9.70    8.80
  23 -17   0  -14.30    8.20
 -23  17   0    7.90   11.80
 -23  17   0   -3.20    5.70
 -23  17   0    2.90    9.80
 -23  17   0   -0.70   11.40
 -23  17   0    2.80    4.20
 -23  17   0    2.90    8.40
 -23  17   0    8.30   10.00
  21 -17   0   -0.80    7.60
  21 -17   0   -5.20    7.80
 -21  17   0    0.30   10.10
 -21  17   0    1.00    7.90
 -21  17   0  -11.20    9.00
 -21  17   0   -0.30   11.00
 -21  17   0   -6.30    4.80
 -21  17   0    4.00    3.40
  19 -17   0  -14.30    6.70
  19 -17   0    7.30    8.10
 -19  17   0   -6.20    3.60
 -19  17   0    8.50    9.60
 -19  17   0    1.00    8.50
 -19  17   0   -2.20    3.10
 -19  17   0   -4.60    6.60
 -19  17   0  -22.60    9.40
  17 -17   0   -7.90    7.00
  17 -17   0   -6.30    6.60
 -17  17   0    4.00    7.00
 -17  17   0    6.90    8.50
 -17  17   0   -4.30    3.40
 -17  17   0    1.90    2.80
 -17  17   0   -1.70    3.70
 -17  17   0    4.40    8.10
 -17  17   0   -2.00    9.30
 -17  17   0   -2.30    7.70
  15 -17   0    4.70    6.50
 -15  17   0   -0.30    3.10
 -15  17   0    4.80    7.70
 -15  17   0   -1.20    3.20
 -15  17   0   -3.10    8.00
 -15  17   0   -4.30    6.60
 -15  17   0   12.50    5.60
 -15  17   0   -7.10    7.10
 -15  17   0   -0.60    2.70
  13 -17   0   -8.50    6.60
 -13  17   0   -4.60    2.60
 -13  17   0  -10.10    6.10
 -13  17   0    0.90    3.40
 -13  17   0    8.40    7.50
 -13  17   0   -1.10    4.90
 -13  17   0    4.50    6.50
 -13  17   0   -4.20    3.00
  11 -17   0   -3.20    5.30
 -11  17   0   -7.10    2.80
 -11  17   0    0.80    6.70
 -11  17   0    0.60    2.70
 -11  17   0   -4.00    6.20
 -11  17   0   -5.10    7.10
 -11  17   0   -7.00    3.90
 -11  17   0   -1.40    3.10
   9 -17   0    2.90    5.40
  -9  17   0   -1.20    3.20
  -9  17   0    0.70    2.80
  -9  17   0   -5.20    3.60
  -9  17   0    0.00    3.10
  -9  17   0   -3.50    5.60
  -9  17   0   -4.10    9.40
   7 -17   0    1.90    2.80
   7 -17   0   -3.10    5.30
   7 -17   0    0.50    5.20
  -7  17   0    0.30    3.80
  -7  17   0   -2.10    4.00
  -7  17   0   -2.10    3.60
  -7  17   0    3.40    5.80
  -7  17   0    1.00    5.90
  -7  17   0    0.80    3.20
   5 -17   0    4.40    5.00
   5 -17   0   -0.80    1.70
   5 -17   0   -2.20    1.60
   5 -17   0   -3.80    3.00
   5 -17   0   -5.50    5.10
  -5  17   0   -3.10    5.00
  -5  17   0   -1.70    5.70
  -5  17   0    0.40    3.20
  -5  17   0    0.10    3.70
  -5  17   0    3.00    3.70
  -5  17   0   -1.40    3.40
  -5  17   0   -0.60    3.90
   3 -17   0    5.20    5.60
   3 -17   0   -1.70    4.20
   3 -17   0    0.70    2.40
   3 -17   0   -0.80    4.90
   3 -17   0   -2.90    3.10
  -3  17   0    2.60    5.10
  -3  17   0    1.00    3.80
  -3  17   0   -4.00    3.50
  -3  17   0    2.60    3.40
  -3  17   0   -2.60    5.30
  -3  17   0    2.20    3.60
   1 -17   0  -10.90    4.90
   1 -17   0   -3.70    3.10
   1 -17   0    1.00    3.20
   1 -17   0   -0.70    2.90
   1 -17   0    1.10    5.00
  -1  17   0    2.80    5.60
  -1  17   0   -2.50    4.00
  -1  17   0   -3.50    5.10
  -1  17   0   -1.60    3.70
  -1  17   0   -1.30    5.50
  -1  17   0   -4.00    2.90
  -1  17   0   -0.10    3.80
  -1 -17   0   -2.70    3.50
  -1 -17   0   -1.10    3.20
  -1 -17   0   -1.70    5.10
  -1 -17   0    4.30    5.10
  -1 -17   0   -1.10    3.00
  -1 -17   0   -0.30    3.70
   1  17   0    6.00    5.60
   1  17   0    5.70    6.10
   1  17   0   -2.50    3.80
   1  17   0    1.30    4.50
   1  17   0    2.40    4.10
   1  17   0   -1.60    3.20
  -3 -17   0    3.70    3.60
  -3 -17   0    0.20    3.80
  -3 -17   0    2.20    4.40
  -3 -17   0   -4.30    3.60
  -3 -17   0   -1.20    4.60
   3  17   0   -2.60    5.20
   3  17   0   -1.40    3.90
   3  17   0   -4.30    5.40
   3  17   0    2.10    4.20
   3  17   0    0.70    3.40
   3  17   0   -5.60    4.70
  -5 -17   0    4.50    5.20
  -5 -17   0    0.60    4.20
  -5 -17   0    0.50    3.80
  -5 -17   0   -6.10    4.30
   5  17   0    2.00    5.60
   5  17   0    1.20    6.60
   5  17   0   -7.40    4.20
   5  17   0   -3.60    3.50
   5  17   0   -2.20    4.50
  -7 -17   0   -0.50    4.90
  -7 -17   0    5.50    6.70
  -7 -17   0   -2.40    4.40
  -7 -17   0    0.70    5.00
  -7 -17   0    4.70    4.20
  -7 -17   0    0.10    4.10
   7  17   0    0.80    4.70
   7  17   0    2.20    6.80
   7  17   0   -0.90    3.90
   7  17   0    4.40    5.10
   7  17   0    3.20    8.80
  -9 -17   0   -1.90    6.10
  -9 -17   0    0.30    6.70
  -9 -17   0   -5.60    4.50
  -9 -17   0    1.60    5.10
  -9 -17   0   -2.20    4.60
  -9 -17   0   -2.90    5.60
   9  17   0    3.10    5.70
   9  17   0   -8.80    4.90
   9  17   0  -10.90    4.60
   9  17   0   -0.80    4.60
   9  17   0   -4.20    6.90
 -11 -17   0   -0.10    7.20
 -11 -17   0    7.00    5.00
 -11 -17   0    0.10    5.30
 -11 -17   0   -2.20    5.60
 -11 -17   0   -2.90    5.70
  11  17   0    0.70    7.30
  11  17   0    2.60    5.60
  11  17   0   10.80    7.60
  11  17   0   -2.10    5.10
  11  17   0   -1.80    5.40
 -13 -17   0  -14.40    5.40
 -13 -17   0   -3.20    8.00
 -13 -17   0   -0.50    6.00
 -13 -17   0    0.00    5.60
 -13 -17   0   -1.20    5.90
  13  17   0    3.50    6.20
  13  17   0   -0.70    7.90
  13  17   0   -6.70    5.40
  13  17   0   -2.70    7.10
  13  17   0    3.50    5.10
 -15 -17   0   -1.50    7.20
 -15 -17   0    0.60    7.40
 -15 -17   0   -3.20    6.00
 -15 -17   0   -5.60    5.80
 -15 -17   0    4.50    8.30
  15  17   0   -6.30    5.80
  15  17   0   14.20    8.60
  15  17   0    0.20    9.30
  15  17   0   -1.40    4.60
  15  17   0    5.90    6.60
 -17 -17   0   -9.40    6.20
 -17 -17   0   10.40    8.90
 -17 -17   0    3.20    7.20
 -17 -17   0    3.10    9.30
 -17 -17   0   -7.60    7.30
  17  17   0   -4.10    7.20
  17  17   0   -2.90    4.30
  17  17   0    1.70    7.90
  17  17   0  -10.20    8.50
  17  17   0    6.20   10.50
 -19 -17   0  -12.30    7.30
 -19 -17   0   -8.80   10.40
 -19 -17   0    0.60    9.00
 -19 -17   0    9.50    8.30
 -19 -17   0   -2.20    7.40
  19  17   0    3.00   11.20
  19  17   0    0.90    4.00
  19  17   0   13.10    9.40
  19  17   0   13.50    7.60
 -21 -17   0    7.40    9.60
 -21 -17   0  -23.60    9.70
 -21 -17   0   -6.20    8.60
 -21 -17   0  -11.80    8.00
 -21 -17   0   11.00    9.00
  21  17   0    5.90   12.90
  21  17   0    1.90    7.70
  21  17   0  -19.70    9.90
 -23 -17   0   -1.10    8.90
 -23 -17   0    1.70   10.00
 -23 -17   0   14.60   10.10
 -23 -17   0   -4.30   12.20
  23  17   0   12.90   11.30
  23  17   0    2.60    8.80
  23  17   0  -26.90   12.30
 -25 -17   0    8.60   10.00
 -25 -17   0    2.20   12.00
 -25 -17   0    0.90   11.10
 -25 -17   0  -15.50   12.80
  25  17   0    8.00   15.60
  25  17   0  -12.80   13.40
  25  17   0  -12.30    8.40
 -27 -17   0   -4.00   12.60
 -27 -17   0   11.10   14.50
 -27 -17   0   -1.30   11.20
 -27 -17   0   -6.20   17.30
  27  17   0  -39.60   24.00
  27  17   0    1.20    9.60
  27  17   0   13.10   14.20
 -29 -17   0    5.80   16.60
 -29 -17   0    5.30   13.10
 -29 -17   0  -11.10   14.10
  29  17   0    8.80    8.00
  29  17   0   -7.40   10.80
 -31 -17   0   28.20   16.50
 -31 -17   0   26.70   19.30
 -31 -17   0    4.30   15.50
  31  17   0   -5.00   13.50
  31  17   0   21.50   21.80
  31  17   0    6.30    8.40
  31  17   0    1.30   12.30
 -33 -17   0   39.40   23.30
 -33 -17   0  -10.00   15.20
 -33 -17   0    3.50   16.80
  33  17   0  -12.00   11.70
  33  17   0   14.10   12.70
  33  17   0   -4.50    9.00
  34 -18   0    0.30   13.50
  34 -18   0  -13.30   14.60
 -34  18   0   19.10   11.80
 -34  18   0   26.10   14.90
 -34  18   0   52.89   23.10
 -34  18   0   17.10   11.80
 -34  18   0  -26.40   16.90
 -34  18   0   11.70    6.50
 -34  18   0   10.20    6.00
  32 -18   0   30.30   15.10
  32 -18   0   15.20   13.20
 -32  18   0   17.40   10.10
 -32  18   0   -7.70   12.10
 -32  18   0   16.30    6.60
 -32  18   0   59.89   20.00
 -32  18   0   30.30   17.60
 -32  18   0   17.00   10.50
 -32  18   0   32.60    6.20
 -32  18   0   18.00   19.60
  30 -18   0  217.98   24.10
  30 -18   0  241.08   26.60
 -30  18   0  242.68   19.10
 -30  18   0  155.88   23.50
 -30  18   0  226.88   19.80
 -30  18   0  218.18   14.00
 -30  18   0  226.18   23.70
 -30  18   0  248.08   24.70
 -30  18   0  240.58   26.10
 -30  18   0  237.98   14.70
  28 -18   0  179.68   19.80
  28 -18   0  211.28   22.70
 -28  18   0  195.18   21.90
 -28  18   0  230.68   24.70
 -28  18   0  195.68   21.80
 -28  18   0  208.48   13.30
 -28  18   0  127.99   20.30
 -28  18   0  170.38   17.50
 -28  18   0  197.38   12.40
  26 -18   0    9.70   10.70
  26 -18   0    3.00    9.70
 -26  18   0   41.80   14.90
 -26  18   0   -5.40    9.80
 -26  18   0    4.50   15.20
 -26  18   0    3.30   12.00
 -26  18   0   13.90   11.90
 -26  18   0    9.70    7.30
 -26  18   0   12.40    5.00
  24 -18   0  948.31   47.60
  24 -18   0  838.82   47.20
 -24  18   0  955.40   48.80
 -24  18   0  822.62   48.40
 -24  18   0  929.31   50.79
 -24  18   0  877.81   42.70
 -24  18   0  928.61   47.40
 -24  18   0  948.91   40.30
 -24  18   0  924.61   50.99
  22 -18   0 1350.36   62.49
  22 -18   0 1252.37   62.19
 -22  18   0 1326.87   65.09
 -22  18   0 1306.47   63.39
 -22  18   0 1249.88   57.69
 -22  18   0 1357.56   65.49
 -22  18   0 1245.28   55.39
 -22  18   0 1263.67   62.29
 -22  18   0 1352.56   57.09
  20 -18   0   23.40    9.10
  20 -18   0   34.10   10.20
 -20  18   0   40.20    5.90
 -20  18   0   39.10    4.40
 -20  18   0   32.70    6.20
 -20  18   0   33.70   10.10
 -20  18   0   11.90   11.50
 -20  18   0   41.90   11.80
 -20  18   0   33.90   12.00
  18 -18   0  428.46   26.40
  18 -18   0  392.16   25.80
 -18  18   0  423.86   28.80
 -18  18   0  455.85   21.40
 -18  18   0  430.66   20.00
 -18  18   0  433.66   28.10
 -18  18   0  401.56   26.90
 -18  18   0  462.75   30.20
  16 -18   0  327.77   22.60
 -16  18   0  357.76   17.30
 -16  18   0  379.86   25.40
 -16  18   0  339.97   23.80
 -16  18   0  376.46   25.40
 -16  18   0  363.46   18.70
 -16  18   0  384.16   21.30
 -16  18   0  385.96   18.70
 -16  18   0  376.26   26.60
  14 -18   0  126.59   13.80
 -14  18   0  130.59   15.50
 -14  18   0  117.29   13.70
 -14  18   0  126.39    9.40
 -14  18   0  118.49    9.30
 -14  18   0  128.59    8.10
 -14  18   0  135.29   14.80
 -14  18   0  134.49   11.80
 -14  18   0  102.39   12.90
  12 -18   0   -7.00    6.10
 -12  18   0   -5.80    3.40
 -12  18   0   -0.60    3.50
 -12  18   0   -6.90    7.30
 -12  18   0   -1.20    6.50
 -12  18   0   -5.80    4.60
 -12  18   0   -6.10    6.40
 -12  18   0   -2.80    2.80
 -12  18   0    4.70    8.60
  10 -18   0    9.30    6.20
 -10  18   0   -6.60    5.90
 -10  18   0    5.80    3.80
 -10  18   0    0.80    8.10
 -10  18   0    2.30    4.30
 -10  18   0   -1.10    4.30
 -10  18   0    4.40    7.10
 -10  18   0    0.90    3.30
   8 -18   0   53.09    8.30
   8 -18   0   56.99    6.50
  -8  18   0   55.39    6.80
  -8  18   0   47.20    5.80
  -8  18   0   43.70   10.00
  -8  18   0   49.20    8.90
  -8  18   0   56.59    9.70
  -8  18   0   44.00    6.00
  -8  18   0   59.39    6.50
   6 -18   0 1002.40   47.20
   6 -18   0  959.00   43.10
   6 -18   0  981.40   45.70
  -6  18   0  971.90   43.90
  -6  18   0 1043.40   44.60
  -6  18   0  933.31   43.50
  -6  18   0  983.00   47.00
  -6  18   0  987.20   44.20
  -6  18   0  920.31   47.00
  -6  18   0 1015.90   43.40
   4 -18   0  406.46   20.20
   4 -18   0  434.36   22.90
   4 -18   0  421.36   23.90
   4 -18   0  413.46   18.60
   4 -18   0  383.26   18.70
  -4  18   0  405.36   20.70
  -4  18   0  425.96   20.90
  -4  18   0  390.96   20.40
  -4  18   0  401.06   24.20
  -4  18   0  407.96   21.10
  -4  18   0  402.86   23.70
   2 -18   0  508.65   27.40
   2 -18   0  539.35   25.30
   2 -18   0  540.15   24.70
   2 -18   0  498.55   24.00
   2 -18   0  522.05   28.10
  -2  18   0  476.65   25.30
  -2  18   0  546.95   28.50
  -2  18   0  557.64   29.10
  -2  18   0  509.95   25.50
  -2  18   0  577.64   26.50
  -2  18   0  531.75   25.20
   0 -18   0 1270.07   53.99
   0 -18   0 1278.07   56.79
   0 -18   0 1228.88   54.79
   0 -18   0 1192.08   54.39
   0 -18   0 1263.47   56.89
   0  18   0 1234.28   57.79
   0  18   0 1283.97   58.09
   0  18   0 1240.18   55.19
   0  18   0 1276.07   54.19
   0  18   0 1232.88   56.89
   0  18   0 1222.08   55.09
   0  18   0 1200.78   55.69
  -2 -18   0  512.95   26.00
  -2 -18   0  521.05   27.60
  -2 -18   0  536.85   25.20
  -2 -18   0  518.05   24.80
  -2 -18   0  522.05   27.50
  -2 -18   0  558.14   26.20
   2  18   0  530.25   24.80
   2  18   0  518.05   26.40
   2  18   0  524.85   27.10
   2  18   0  514.85   28.40
   2  18   0  515.45   26.30
   2  18   0  531.95   29.10
  -4 -18   0  429.96   21.00
  -4 -18   0  369.76   21.70
  -4 -18   0  395.06   22.50
  -4 -18   0  424.36   21.60
  -4 -18   0  405.36   21.80
   4  18   0  410.46   22.90
   4  18   0  383.66   21.80
   4  18   0  395.96   20.10
   4  18   0  401.76   21.70
   4  18   0  440.96   24.70
   4  18   0  374.56   23.40
  -6 -18   0  995.80   45.70
  -6 -18   0 1042.90   44.60
  -6 -18   0  972.20   45.60
  -6 -18   0 1004.30   45.10
  -6 -18   0  974.70   43.70
   6  18   0  931.01   45.30
   6  18   0 1029.10   47.90
   6  18   0  881.61   48.40
   6  18   0  928.51   45.10
   6  18   0  955.60   43.50
  -8 -18   0   52.29    8.20
  -8 -18   0   51.99    7.10
  -8 -18   0   51.09    8.10
  -8 -18   0   50.39    7.40
  -8 -18   0   66.79    9.10
  -8 -18   0   46.10   10.10
   8  18   0   56.79    8.60
   8  18   0   66.69    7.50
   8  18   0   51.89    8.00
   8  18   0   57.39    9.20
   8  18   0   58.09    8.90
 -10 -18   0    8.20    6.10
 -10 -18   0    0.50    6.20
 -10 -18   0   -2.30    8.10
 -10 -18   0   -0.70    5.60
 -10 -18   0   -5.00    4.70
 -10 -18   0   -5.80    4.60
  10  18   0   11.40    6.80
  10  18   0    2.40    6.10
  10  18   0  -10.40    5.40
  10  18   0    1.20    8.30
  10  18   0    8.70    6.30
 -12 -18   0    0.40    5.60
 -12 -18   0   -4.10    7.50
 -12 -18   0    2.30    6.40
 -12 -18   0   -1.20    6.00
 -12 -18   0    0.50    6.10
  12  18   0   -4.50    6.10
  12  18   0    2.10    6.10
  12  18   0   -1.20    5.40
  12  18   0   -4.40    7.60
  12  18   0   -3.90    7.70
 -14 -18   0  140.79   15.40
 -14 -18   0  131.49   14.00
 -14 -18   0  129.29   15.90
 -14 -18   0  108.49   13.00
 -14 -18   0  133.79   14.80
  14  18   0  125.19   15.10
  14  18   0  129.89   13.60
  14  18   0  121.69   13.20
  14  18   0  113.69   11.90
  14  18   0  108.49   13.10
 -16 -18   0  396.06   23.50
 -16 -18   0  343.77   26.50
 -16 -18   0  359.16   24.50
 -16 -18   0  391.86   22.60
 -16 -18   0  344.77   22.80
  16  18   0  338.67   26.60
  16  18   0  348.17   25.70
  16  18   0  345.27   23.10
  16  18   0  349.07   19.80
  16  18   0  341.87   24.10
 -18 -18   0  407.06   30.90
 -18 -18   0  467.95   27.10
 -18 -18   0  479.15   28.20
 -18 -18   0  401.56   27.60
 -18 -18   0  445.56   27.40
  18  18   0  424.36   29.30
  18  18   0  441.26   22.50
  18  18   0  477.15   27.40
  18  18   0  440.46   31.10
 -20 -18   0   38.10   11.20
 -20 -18   0   37.70   10.00
 -20 -18   0   17.50   10.20
 -20 -18   0   33.30   13.80
 -20 -18   0   50.29   12.90
  20  18   0   36.40   10.00
  20  18   0   32.90   12.50
  20  18   0   36.50    5.40
  20  18   0   22.50   12.70
 -22 -18   0 1297.17   64.89
 -22 -18   0 1237.58   62.99
 -22 -18   0 1318.07   67.49
  22  18   0 1348.27   66.69
  22  18   0 1376.06   65.19
  22  18   0 1230.28   61.99
 -24 -18   0  907.21   49.10
 -24 -18   0  839.72   49.60
 -24 -18   0  889.41   52.89
  24  18   0  962.00   52.89
  24  18   0 1006.30   51.09
  24  18   0  914.61   47.60
 -26 -18   0   25.90   13.20
 -26 -18   0  -14.00   14.00
 -26 -18   0   34.30   16.20
 -26 -18   0   -2.70   11.40
  26  18   0   -2.70    9.60
  26  18   0   11.60   15.10
  26  18   0    4.50   17.60
 -28 -18   0  197.08   23.60
 -28 -18   0  201.98   27.50
 -28 -18   0  148.19   19.70
  28  18   0  207.18   18.10
  28  18   0  169.78   18.90
 -30 -18   0  164.78   22.10
 -30 -18   0  185.08   27.80
 -30 -18   0  202.98   24.10
  30  18   0  201.48   18.70
  30  18   0  238.58   24.60
 -32 -18   0   18.00   16.40
 -32 -18   0   27.90   22.40
 -32 -18   0   39.10   20.60
  32  18   0   21.90    9.60
  32  18   0   18.30   14.20
  32  18   0   37.60   15.90
 -34 -18   0    9.50   22.10
 -34 -18   0   -9.60   18.90
 -34 -18   0    0.90   17.60
  34  18   0    2.80   13.10
  34  18   0  -22.40   18.80
  34  18   0    0.10    9.10
  33 -19   0  -11.30   15.90
  33 -19   0   13.40   13.40
 -33  19   0  -29.50   17.50
 -33  19   0   -3.70   10.20
 -33  19   0   13.20   18.30
 -33  19   0  -37.50   21.10
 -33  19   0  -15.40   13.60
 -33  19   0    7.30    5.60
  31 -19   0   -0.30   13.20
  31 -19   0  -11.00   10.50
 -31  19   0  -16.10   15.40
 -31  19   0   -4.70   16.10
 -31  19   0   -3.70    5.30
 -31  19   0   -8.60   12.00
 -31  19   0   16.30    9.30
 -31  19   0   27.30   19.30
  29 -19   0  -12.00   12.20
  29 -19   0   -7.10   10.60
 -29  19   0    0.60    5.00
 -29  19   0    9.10   12.00
 -29  19   0  -19.80   12.60
 -29  19   0   -7.50    8.20
 -29  19   0   -6.80   16.80
 -29  19   0   -8.90   14.20
  27 -19   0    4.90   11.10
  27 -19   0    6.50   10.80
 -27  19   0   -9.90   11.80
 -27  19   0   -0.30    6.50
 -27  19   0    0.30    4.60
 -27  19   0    8.90   14.00
 -27  19   0    7.20    7.70
 -27  19   0  -10.50   10.20
 -27  19   0  -35.10   15.20
  25 -19   0   -1.00    9.80
  25 -19   0   -0.80    9.70
 -25  19   0   -0.40   14.80
 -25  19   0   -4.70   11.70
 -25  19   0   -0.30    6.30
 -25  19   0   -1.90    4.00
 -25  19   0  -10.00   13.30
 -25  19   0    0.90    9.70
 -25  19   0    2.00   12.20
 -25  19   0    4.80    6.60
 -25  19   0    2.20    3.80
  23 -19   0    6.20    9.40
  23 -19   0  -19.20    8.70
 -23  19   0  -25.40   12.30
 -23  19   0   10.50    9.30
 -23  19   0   -4.80    3.80
 -23  19   0    1.90    6.10
 -23  19   0   -9.30    5.10
 -23  19   0   14.70   11.70
 -23  19   0    7.00   13.10
 -23  19   0    2.00    3.40
  21 -19   0   -8.40    8.60
  21 -19   0  -11.00    7.70
 -21  19   0   -0.30   10.40
 -21  19   0   -0.60    8.80
 -21  19   0    1.50    5.40
 -21  19   0   -0.90    4.70
 -21  19   0  -15.70   11.00
 -21  19   0   -4.40    3.20
 -21  19   0   16.40   11.40
  19 -19   0   -0.30    8.70
  19 -19   0   15.20    9.40
 -19  19   0   -3.70   10.80
 -19  19   0    0.10    4.30
 -19  19   0   -6.10    7.70
 -19  19   0    3.50    4.80
 -19  19   0   -6.80    9.40
 -19  19   0    2.00    2.90
 -19  19   0   -0.10   10.80
  17 -19   0   -1.20    7.30
 -17  19   0    6.60    4.40
 -17  19   0    0.80   10.20
 -17  19   0    3.10    3.00
 -17  19   0   -4.30    9.80
 -17  19   0  -16.30    8.60
 -17  19   0   -3.00    7.40
 -17  19   0   -6.50    5.90
 -17  19   0    1.50    6.10
  15 -19   0   -5.40    7.10
 -15  19   0    5.40    8.40
 -15  19   0    2.40    5.70
 -15  19   0   -4.70    9.90
 -15  19   0   -0.80    2.90
 -15  19   0  -13.90    7.30
 -15  19   0   -2.90    3.90
 -15  19   0   -3.40    7.20
  13 -19   0   -2.70    6.90
 -13  19   0   11.00    5.40
 -13  19   0   -3.20    7.50
 -13  19   0   -3.90    8.90
 -13  19   0   -5.10    3.60
 -13  19   0    0.10    3.00
 -13  19   0   -2.50    8.20
 -13  19   0    9.40    8.50
  11 -19   0    1.30    6.00
 -11  19   0   12.20    8.50
 -11  19   0   -6.70    7.40
 -11  19   0   -6.40    5.80
 -11  19   0    3.80    4.70
 -11  19   0   -2.20    3.70
 -11  19   0    2.00    4.80
   9 -19   0   -0.60    5.40
  -9  19   0   -1.90    6.40
  -9  19   0   -4.30    3.40
  -9  19   0   -0.70    3.80
  -9  19   0   -5.10    4.00
  -9  19   0   -2.90    3.60
  -9  19   0   -6.20    6.00
  -9  19   0    2.00    7.90
   7 -19   0   -3.60    5.90
   7 -19   0    5.90    6.30
   7 -19   0   -1.00    3.20
  -7  19   0    2.30    6.60
  -7  19   0    1.10    3.80
  -7  19   0   -1.10    7.60
  -7  19   0   -0.70    6.30
  -7  19   0   -4.60    4.50
  -7  19   0    0.60    3.70
  -7  19   0   -3.10    4.10
  -7  19   0    0.20    3.40
   5 -19   0   -1.40    6.10
   5 -19   0   -1.30    2.00
   5 -19   0   -7.20    5.30
   5 -19   0   -0.90    3.50
   5 -19   0   -3.10    1.70
  -5  19   0    1.70    7.90
  -5  19   0   -6.70    5.90
  -5  19   0   -2.20    3.50
  -5  19   0    0.80    3.90
  -5  19   0    0.30    4.30
  -5  19   0   -2.90    4.10
  -5  19   0   -2.50    4.40
   3 -19   0   -4.30    5.40
   3 -19   0    0.80    2.60
   3 -19   0    4.50    5.70
   3 -19   0    0.40    2.90
   3 -19   0    1.10    3.50
  -3  19   0    1.80    4.10
  -3  19   0    0.70    6.40
  -3  19   0    1.60    4.10
  -3  19   0    0.80    4.10
  -3  19   0   -5.20    5.70
  -3  19   0   -1.10    4.00
   1 -19   0   -4.90    5.30
   1 -19   0   -0.30    3.80
   1 -19   0    4.40    3.70
   1 -19   0   -2.00    5.70
   1 -19   0   -2.10    3.10
  -1  19   0   -1.50    5.90
  -1  19   0   -2.50    6.50
  -1  19   0   -4.50    3.80
  -1  19   0   -8.40    3.80
  -1  19   0   -5.40    4.50
  -1  19   0   -3.40    6.50
  -1  19   0   -1.40    3.60
  -1 -19   0    0.10    4.00
  -1 -19   0    3.90    4.10
  -1 -19   0    6.50    6.00
  -1 -19   0    7.90    5.70
  -1 -19   0   -5.10    3.50
   1  19   0    1.00    4.40
   1  19   0   -6.80    6.70
   1  19   0   -0.10    3.60
   1  19   0   -6.10    4.40
   1  19   0    4.20    5.10
  -3 -19   0   -2.50    4.40
  -3 -19   0   -2.60    5.20
  -3 -19   0   -6.80    4.30
  -3 -19   0   -3.70    5.70
  -3 -19   0   -7.00    4.40
  -3 -19   0   -0.30    4.00
   3  19   0   -1.40    5.70
   3  19   0   -2.50    3.40
   3  19   0    3.40    5.10
   3  19   0  -15.80    6.50
   3  19   0    2.40    4.70
   3  19   0    1.00    5.20
  -5 -19   0    4.20    5.10
  -5 -19   0   -0.60    3.90
  -5 -19   0   -9.00    4.70
  -5 -19   0   -7.20    4.10
  -5 -19   0   -1.60    4.50
   5  19   0    6.10    6.60
   5  19   0   -4.60    4.50
   5  19   0    7.60    5.30
   5  19   0   -2.30    3.70
   5  19   0   -0.60    7.60
   5  19   0    0.80    6.40
   5  19   0   -2.20    5.70
  -7 -19   0   -4.30    4.80
  -7 -19   0    3.80    6.00
  -7 -19   0    0.20    4.60
  -7 -19   0    1.60    5.50
  -7 -19   0    0.10    5.40
   7  19   0   -2.40    6.10
   7  19   0    4.20    6.10
   7  19   0    4.50    8.20
   7  19   0    3.80    5.50
   7  19   0   -3.30    5.30
   7  19   0   -2.70    4.10
  -9 -19   0    3.70    6.20
  -9 -19   0    1.10    4.80
  -9 -19   0   -1.60    5.60
  -9 -19   0    7.20    6.00
  -9 -19   0   -2.20    8.10
  -9 -19   0   -1.30    5.90
   9  19   0    1.50    7.90
   9  19   0    2.70    7.00
   9  19   0   -2.60    5.70
   9  19   0    0.40    5.70
   9  19   0    0.00    4.40
   9  19   0    1.90    6.10
 -11 -19   0   -0.30    6.30
 -11 -19   0   -3.30    5.50
 -11 -19   0    4.40    6.20
 -11 -19   0    9.60    9.20
 -11 -19   0    6.00    6.40
 -11 -19   0   -0.60    5.50
  11  19   0    7.80    6.70
  11  19   0  -12.60    9.00
  11  19   0   -1.90    5.70
  11  19   0    4.20    6.90
  11  19   0    3.90    6.40
 -13 -19   0   -1.90    6.30
 -13 -19   0   -2.00    6.30
 -13 -19   0    1.80    6.30
 -13 -19   0   -9.20    8.60
 -13 -19   0    3.40    7.00
  13  19   0   -1.90    9.40
  13  19   0    6.00    8.00
  13  19   0   -4.90    5.60
  13  19   0    3.90    6.50
  13  19   0   -3.60    6.60
 -15 -19   0    7.40    6.90
 -15 -19   0    7.50   10.30
 -15 -19   0   10.40    7.20
 -15 -19   0   -6.50    7.40
 -15 -19   0    4.60    8.20
  15  19   0    0.70    8.90
  15  19   0    0.70   10.70
  15  19   0   -3.40    6.10
  15  19   0    0.20    7.00
  15  19   0   -7.00    6.80
 -17 -19   0   11.90    8.60
 -17 -19   0    2.30    8.80
 -17 -19   0    4.40    8.00
 -17 -19   0  -12.60    8.80
 -17 -19   0    1.10    8.10
  17  19   0   -7.60    7.60
  17  19   0   -9.00    9.60
  17  19   0   -9.20    5.40
  17  19   0   -6.10   10.50
  17  19   0   -1.10    7.30
 -19 -19   0    5.80   11.50
 -19 -19   0   -0.70    8.50
 -19 -19   0    7.20    8.40
 -19 -19   0    9.80    9.20
  19  19   0    1.50    5.00
  19  19   0    4.90   10.90
  19  19   0   -0.80   12.00
  19  19   0  -10.00    7.20
 -21 -19   0   10.30   13.30
 -21 -19   0   16.50    9.90
 -21 -19   0    1.60    8.80
 -21 -19   0   -9.30    9.60
  21  19   0  -20.40   13.20
  21  19   0  -10.20    8.30
  21  19   0    3.70    4.20
  21  19   0   18.00   12.10
 -23 -19   0  -13.10   12.60
 -23 -19   0   -9.50    9.60
 -23 -19   0    0.20   11.30
  23  19   0  -10.10   12.60
  23  19   0   -1.00   14.50
  23  19   0    0.60    9.10
 -25 -19   0   17.70   14.20
 -25 -19   0  -16.40   11.90
 -25 -19   0    4.80   11.40
 -25 -19   0   10.40   12.60
  25  19   0   -0.50    9.50
  25  19   0  -28.90   15.90
 -27 -19   0   -4.40   14.90
 -27 -19   0   -8.70   12.50
 -27 -19   0   -5.30   12.10
  27  19   0   -3.60   10.50
  27  19   0   -4.20    8.40
 -29 -19   0    9.00   14.00
 -29 -19   0  -10.60   13.60
 -29 -19   0    3.40   16.50
  29  19   0    0.70   12.30
  29  19   0   -5.00    9.10
  29  19   0   -9.90   20.50
 -31 -19   0   -1.90   15.40
 -31 -19   0  -20.40   29.40
  31  19   0   -7.00    9.10
  31  19   0    2.00   13.50
  31  19   0   -3.30   15.50
 -33 -19   0   -6.60   17.50
 -33 -19   0    8.00   17.30
 -33 -19   0    3.40   20.50
  33  19   0  -13.40    9.80
  32 -20   0  155.98   22.30
  32 -20   0  158.68   21.40
 -32  20   0  155.48    9.90
 -32  20   0  170.88   15.40
 -32  20   0  171.58   10.40
 -32  20   0  162.18   21.00
 -32  20   0  135.09   23.20
 -32  20   0  127.29   29.00
 -32  20   0  193.28   31.40
 -32  20   0  177.88   20.10
  30 -20   0   16.00   14.80
  30 -20   0   51.29   13.40
 -30  20   0   24.00   13.90
 -30  20   0   28.80    4.70
 -30  20   0   35.00    9.50
 -30  20   0   10.80    9.70
 -30  20   0   18.50   15.20
 -30  20   0   42.60    5.10
 -30  20   0    0.80   15.90
 -30  20   0   46.70   20.50
  28 -20   0   17.70   11.40
  28 -20   0   14.90   12.30
 -28  20   0   38.50   17.90
 -28  20   0   21.10   12.70
 -28  20   0   21.50    9.00
 -28  20   0   24.60   14.70
 -28  20   0   17.30    8.20
 -28  20   0   19.40    4.20
 -28  20   0   26.00    4.70
 -28  20   0   29.70   13.90
  26 -20   0   12.30   10.90
  26 -20   0    4.40   11.60
 -26  20   0    0.70    3.40
 -26  20   0    2.40   12.30
 -26  20   0    7.90   11.40
 -26  20   0   21.80   17.10
 -26  20   0    8.80    4.30
 -26  20   0    0.30    6.70
 -26  20   0    8.60    7.40
 -26  20   0    1.90   12.90
  24 -20   0   60.99   13.30
  24 -20   0   64.39   13.60
 -24  20   0   62.89    6.60
 -24  20   0   59.39   16.50
 -24  20   0   76.29    9.40
 -24  20   0   83.79    7.50
 -24  20   0   54.79   14.00
 -24  20   0   63.39   17.00
 -24  20   0   35.40   11.70
  22 -20   0  141.49   16.60
  22 -20   0  130.79   15.40
 -22  20   0  105.29   16.50
 -22  20   0  121.89   16.30
 -22  20   0  127.99   12.60
 -22  20   0  123.29   19.30
 -22  20   0  121.99   11.50
 -22  20   0  110.39    7.90
  20 -20   0   27.70   10.50
 -20  20   0   34.80    6.50
 -20  20   0   36.20   10.70
 -20  20   0   28.20   11.90
 -20  20   0   32.60    4.10
 -20  20   0   32.80   14.40
 -20  20   0   40.00    6.60
  18 -20   0   42.80   10.60
 -18  20   0   30.20   12.40
 -18  20   0   24.20    9.50
 -18  20   0   43.70    8.30
 -18  20   0   48.10    6.40
 -18  20   0   35.20    4.30
 -18  20   0   30.40   11.40
 -18  20   0   37.50    6.10
 -18  20   0   39.80   13.60
  16 -20   0  123.69   14.40
 -16  20   0  146.99   17.00
 -16  20   0  110.39   13.50
 -16  20   0  123.79    8.50
 -16  20   0  119.39   10.10
 -16  20   0  149.39   16.90
 -16  20   0  120.39   14.60
 -16  20   0  143.09   10.90
 -16  20   0  126.99   15.40
  14 -20   0  197.08   18.30
 -14  20   0  220.28   20.80
 -14  20   0  161.58   18.70
 -14  20   0  249.68   14.00
 -14  20   0  234.78   14.20
 -14  20   0  236.18   20.80
 -14  20   0  269.57   16.40
 -14  20   0  266.17   22.40
 -14  20   0  220.78   12.40
  12 -20   0  100.99   12.10
 -12  20   0   98.59   14.20
 -12  20   0  108.59   13.90
 -12  20   0  112.79    9.90
 -12  20   0  110.99    9.60
 -12  20   0  105.39   13.20
 -12  20   0  111.89   13.30
 -12  20   0  115.49   11.50
  10 -20   0  281.47   19.20
 -10  20   0  269.27   15.50
 -10  20   0  282.57   14.80
 -10  20   0  259.07   16.60
 -10  20   0  256.87   20.50
 -10  20   0  294.17   15.90
 -10  20   0  273.07   20.50
 -10  20   0  249.08   21.80
   8 -20   0  516.55   25.50
   8 -20   0  571.64   29.50
  -8  20   0  525.15   27.00
  -8  20   0  510.85   26.30
  -8  20   0  573.34   30.90
  -8  20   0  543.05   25.90
  -8  20   0  577.94   32.60
  -8  20   0  541.85   26.80
  -8  20   0  598.14   28.10
  -8  20   0  517.25   30.50
   6 -20   0   24.80    7.40
   6 -20   0   22.70    4.70
   6 -20   0   31.90    8.50
  -6  20   0   27.40    5.10
  -6  20   0   18.30    8.20
  -6  20   0   34.50    6.20
  -6  20   0   43.10    8.60
  -6  20   0   23.30    5.30
  -6  20   0   29.70    5.90
  -6  20   0   33.70    6.20
  -6  20   0   23.40    8.70
   4 -20   0   88.19    8.70
   4 -20   0   88.29    6.20
   4 -20   0  105.59   11.60
   4 -20   0  111.19   12.20
  -4  20   0   96.49    9.00
  -4  20   0   80.19   11.40
  -4  20   0   69.59   10.50
  -4  20   0   70.69    8.90
  -4  20   0   87.19   10.00
  -4  20   0   75.59   10.50
  -4  20   0   82.89    9.30
   2 -20   0   89.39   10.80
   2 -20   0   96.89    8.30
   2 -20   0   91.99   10.80
   2 -20   0   87.19    7.40
   2 -20   0   93.19    9.10
  -2  20   0   93.09   11.00
  -2  20   0   93.49   12.00
  -2  20   0  100.79   10.70
  -2  20   0  105.29    9.80
  -2  20   0  111.79   10.00
  -2  20   0   78.99   11.50
  -2  20   0   84.19    8.80
   0 -20   0    6.50    6.20
   0 -20   0    9.60    4.70
   0 -20   0    7.40    3.80
   0 -20   0    5.00    4.30
   0 -20   0   10.70    6.20
   0  20   0   10.80    5.00
   0  20   0   12.40    7.30
   0  20   0    2.00    4.70
   0  20   0    8.50    4.10
   0  20   0    3.80    7.30
   0  20   0    5.40    5.90
  -2 -20   0   78.49   10.60
  -2 -20   0  107.39   10.20
  -2 -20   0   89.19    8.80
  -2 -20   0   74.29    9.70
  -2 -20   0   86.79    9.60
   2  20   0   80.69   10.70
   2  20   0   89.19    8.50
   2  20   0   70.19    8.50
   2  20   0   87.49   12.00
   2  20   0   71.49    8.60
  -4 -20   0   99.79   10.70
  -4 -20   0   92.69    8.90
  -4 -20   0  104.19   12.00
  -4 -20   0   85.79   10.10
  -4 -20   0   80.79    9.40
  -4 -20   0   88.69    9.60
   4  20   0   70.29    9.10
   4  20   0   79.69   10.40
   4  20   0   93.79   11.20
   4  20   0   93.99    8.80
   4  20   0   86.79   10.30
   4  20   0   67.09   10.20
  -6 -20   0   37.00    6.30
  -6 -20   0   28.90    7.40
  -6 -20   0   24.20    6.90
  -6 -20   0   41.00    6.80
  -6 -20   0   20.70    6.50
   6  20   0   24.40    6.50
   6  20   0   20.50    8.80
   6  20   0   17.20    7.20
   6  20   0   20.10    7.60
   6  20   0   24.40    5.30
   6  20   0   29.80    8.10
   6  20   0   26.10    6.90
  -8 -20   0  559.04   28.80
  -8 -20   0  522.15   28.80
  -8 -20   0  545.55   29.40
  -8 -20   0  567.24   27.40
  -8 -20   0  512.05   31.40
   8  20   0  522.95   26.80
   8  20   0  561.54   30.60
   8  20   0  535.05   28.80
   8  20   0  555.04   32.00
   8  20   0  513.95   29.20
   8  20   0  551.34   29.30
 -10 -20   0  276.37   18.10
 -10 -20   0  299.87   19.70
 -10 -20   0  257.67   21.80
 -10 -20   0  285.87   19.10
 -10 -20   0  265.17   19.40
 -10 -20   0  269.17   17.50
  10  20   0  255.57   19.20
  10  20   0  275.17   19.20
  10  20   0  283.87   18.90
  10  20   0  277.77   22.70
  10  20   0  301.27   20.60
 -12 -20   0  122.69   13.20
 -12 -20   0  106.69   12.80
 -12 -20   0  111.19   13.30
 -12 -20   0  110.29   15.80
 -12 -20   0  104.49   11.40
 -12 -20   0  113.49   13.80
  12  20   0  119.99   13.80
  12  20   0   91.39   14.10
  12  20   0  126.69   13.60
  12  20   0  112.49   13.70
  12  20   0  118.89   14.50
 -14 -20   0  215.18   21.80
 -14 -20   0  244.58   18.40
 -14 -20   0  231.78   19.30
 -14 -20   0  221.58   16.90
 -14 -20   0  205.58   17.20
  14  20   0  226.98   18.80
  14  20   0  215.68   18.00
  14  20   0  220.68   20.60
  14  20   0  253.67   23.10
  14  20   0  212.98   16.60
 -16 -20   0  145.79   15.50
 -16 -20   0  142.49   16.10
 -16 -20   0  140.39   15.70
 -16 -20   0  145.69   18.50
 -16 -20   0  138.99   16.40
  16  20   0  151.88   17.30
  16  20   0  167.78   17.70
  16  20   0  121.69   14.30
  16  20   0  171.38   19.30
  16  20   0  138.99   13.70
 -18 -20   0   36.40   11.20
 -18 -20   0   34.70   10.40
 -18 -20   0   41.50   14.00
 -18 -20   0   42.20   10.00
 -18 -20   0   37.20   10.70
  18  20   0   33.60   12.60
  18  20   0   31.50   10.00
  18  20   0   35.40    9.30
  18  20   0   35.40   13.40
  18  20   0   44.40    7.40
 -20 -20   0   29.20   11.90
 -20 -20   0   19.80    9.70
 -20 -20   0   28.00    9.80
 -20 -20   0   16.60   13.10
  20  20   0   35.20    9.80
  20  20   0   37.40    6.60
  20  20   0   14.00   13.00
  20  20   0   17.40   12.20
 -22 -20   0   98.49   14.90
 -22 -20   0  109.99   19.80
 -22 -20   0  112.29   16.60
  22  20   0  119.39   17.70
  22  20   0  115.49   14.60
  22  20   0  127.39   19.40
 -24 -20   0   70.99   13.70
 -24 -20   0   69.09   15.60
 -24 -20   0   76.79   17.50
  24  20   0   67.89   13.50
  24  20   0   78.29   19.20
 -26 -20   0   10.30   13.60
 -26 -20   0   20.40   17.50
 -26 -20   0    8.30   12.20
  26  20   0   16.60    9.20
  26  20   0  -12.60    9.50
 -28 -20   0   -0.10   13.60
 -28 -20   0   16.60   18.50
 -28 -20   0    0.70   12.70
  28  20   0   15.40    9.60
  28  20   0    6.10   12.90
 -30 -20   0   45.40   26.80
 -30 -20   0   40.80   17.60
  30  20   0   19.40   14.10
  30  20   0   37.60   11.10
 -32 -20   0  188.78   24.90
 -32 -20   0  192.78   31.20
 -32 -20   0  171.88   23.80
  32  20   0  155.08   16.70
  32  20   0  167.88   21.90
  31 -21   0   13.30   15.30
  31 -21   0   -5.50   12.10
 -31  21   0   -7.30    9.50
 -31  21   0  -29.20   17.70
 -31  21   0   -3.10   22.50
 -31  21   0   15.00    9.90
 -31  21   0  -11.20   13.10
  29 -21   0    5.90   13.20
  29 -21   0    5.90   11.90
 -29  21   0   14.80   14.90
 -29  21   0   -0.90   16.50
 -29  21   0   11.80    8.60
 -29  21   0    4.00   19.10
 -29  21   0    0.50   12.30
 -29  21   0    6.80    8.70
  27 -21   0   -3.90   10.30
  27 -21   0  -13.90   11.90
 -27  21   0    9.50   12.10
 -27  21   0   -9.90    7.90
 -27  21   0   -3.30   17.50
 -27  21   0   -0.50    3.20
 -27  21   0   -0.90    7.50
 -27  21   0    9.10   12.60
 -27  21   0   16.60   15.00
  25 -21   0   -1.70   11.30
  25 -21   0   13.60   11.30
 -25  21   0   -1.60    7.00
 -25  21   0    0.30    3.60
 -25  21   0    4.00   17.30
 -25  21   0  -13.10    9.90
 -25  21   0    0.20   12.20
 -25  21   0    5.90    6.70
 -25  21   0   -1.40    2.90
 -25  21   0  -28.70   12.30
  23 -21   0    2.30    9.20
 -23  21   0    7.40   13.50
 -23  21   0    4.60    7.80
 -23  21   0    4.00    2.90
 -23  21   0    1.00    3.50
 -23  21   0    2.20   15.20
 -23  21   0    1.00    6.30
 -23  21   0  -12.70   12.70
 -23  21   0   -3.80    9.90
  21 -21   0    6.80    8.90
 -21  21   0   -5.90    5.30
 -21  21   0   -4.40    9.50
 -21  21   0    3.20   13.10
 -21  21   0   -6.00   11.30
 -21  21   0   -0.50    3.00
 -21  21   0    0.90    5.30
  19 -21   0    7.80    9.60
 -19  21   0   -2.20    2.90
 -19  21   0    3.60    5.20
 -19  21   0   -0.20    5.00
 -19  21   0    3.10   11.20
 -19  21   0   -2.60   13.00
 -19  21   0   -5.60    9.20
  17 -21   0   -0.80    7.60
 -17  21   0   -1.20    3.10
 -17  21   0    5.50   11.00
 -17  21   0    1.30   10.20
 -17  21   0    2.70    6.60
 -17  21   0   -0.20    4.80
 -17  21   0    3.90    9.20
 -17  21   0   -3.30    4.80
  15 -21   0  -13.90    7.30
 -15  21   0   -6.50    9.00
 -15  21   0   -4.20   10.90
 -15  21   0   -8.80   10.40
 -15  21   0   -2.60    4.60
 -15  21   0  -11.80    8.20
 -15  21   0   -0.60    4.70
 -15  21   0   -3.50    3.20
  13 -21   0   -9.10    6.70
 -13  21   0   -6.30    5.50
 -13  21   0   -0.10    8.70
 -13  21   0   -2.90    4.00
 -13  21   0  -21.70    8.90
 -13  21   0  -10.10    7.30
 -13  21   0  -14.70    9.70
 -13  21   0   -3.70    4.30
 -11  21   0   -0.60    3.70
 -11  21   0   -0.90    5.40
 -11  21   0   -0.30    4.20
 -11  21   0    0.40    8.40
 -11  21   0   -9.10    6.60
 -11  21   0   -9.40    9.70
 -11  21   0   -1.80    4.50
   9 -21   0    6.80    7.00
  -9  21   0    1.90    4.40
  -9  21   0    1.50    4.60
  -9  21   0   -6.90    5.10
  -9  21   0    4.30    4.60
  -9  21   0   -6.10    8.20
  -9  21   0    8.10    7.70
  -9  21   0   -1.20    3.70
  -9  21   0   -9.30    7.10
   7 -21   0    0.00    7.00
   7 -21   0    6.20    6.80
   7 -21   0   -0.30    3.60
  -7  21   0   -5.60    4.40
  -7  21   0    7.30    4.70
  -7  21   0    6.20    7.60
  -7  21   0   -7.60    6.40
  -7  21   0   -9.70    8.30
  -7  21   0    4.90    5.20
  -7  21   0    2.60    4.30
  -7  21   0   -1.10    4.70
   5 -21   0   -3.40    6.50
   5 -21   0   -7.00    3.70
   5 -21   0   -1.10    2.00
   5 -21   0   -1.10    6.40
   5 -21   0   -3.00    2.10
  -5  21   0   -0.40    4.30
  -5  21   0   -6.90    7.40
  -5  21   0    6.50    7.10
  -5  21   0    0.50    4.70
  -5  21   0   -7.00    4.60
  -5  21   0   -5.20    4.80
  -5  21   0    5.40    8.50
  -5  21   0    2.50    4.20
   3 -21   0   -5.40    6.80
   3 -21   0   -6.70    3.70
   3 -21   0   -2.40    2.70
   3 -21   0    2.50    5.90
   3 -21   0   -0.10    3.30
  -3  21   0   -0.70    6.80
  -3  21   0   -4.60    4.80
  -3  21   0   -8.80    6.90
  -3  21   0   -0.10    4.70
  -3  21   0   -0.30    4.10
  -3  21   0   11.20    7.20
  -3  21   0    0.90    4.30
   1 -21   0   -0.50    3.80
   1 -21   0   -1.80    4.30
   1 -21   0   -2.40    3.30
   1 -21   0    4.10    6.10
   1 -21   0   -1.60    6.30
  -1  21   0   -1.20    3.80
  -1  21   0   -1.60    4.70
  -1  21   0   -1.60    7.70
  -1  21   0   -9.50    4.70
  -1  21   0   -6.60    7.00
  -1  21   0   -0.40    4.60
  -1  21   0    3.20   13.70
  -1  21   0  -10.20    7.20
  -1 -21   0    5.20    6.60
  -1 -21   0    2.40    4.50
  -1 -21   0    1.10    4.70
  -1 -21   0    6.40    6.70
  -1 -21   0    5.20    4.00
   1  21   0   -6.30    3.80
   1  21   0   -1.30    8.50
   1  21   0   -2.70    4.70
   1  21   0   -0.10    6.40
   1  21   0    6.40    7.20
   1  21   0   -7.80    6.70
   1  21   0   -4.90    4.50
  -3 -21   0   -1.30    4.40
  -3 -21   0   -3.50    5.10
  -3 -21   0    0.80    6.40
  -3 -21   0    3.60    4.10
  -3 -21   0    7.40    6.20
  -3 -21   0   -0.50    5.00
   3  21   0   -3.80    5.90
   3  21   0    0.30    7.90
   3  21   0   -6.50    3.90
   3  21   0    3.10    5.50
   3  21   0    3.90    5.10
   3  21   0    2.50    7.50
   3  21   0  -14.90    6.20
  -5 -21   0   -8.20    5.10
  -5 -21   0   -2.50    5.90
  -5 -21   0   -0.40    5.20
  -5 -21   0   -1.00    4.50
  -5 -21   0   -4.70    4.30
   5  21   0    2.10    6.90
   5  21   0    5.30    6.90
   5  21   0   -1.80    4.20
   5  21   0    5.60    6.80
   5  21   0  -11.00    8.00
   5  21   0    4.20    5.70
   5  21   0   -4.60    4.90
  -7 -21   0   -4.40    5.30
  -7 -21   0   -7.40    5.80
  -7 -21   0   -4.60    4.70
  -7 -21   0    3.90    6.50
  -7 -21   0   -4.10    6.00
   7  21   0    0.20    6.60
   7  21   0   -9.60    6.50
   7  21   0   -4.10    6.10
   7  21   0   -7.10    5.60
   7  21   0   -2.10    4.40
   7  21   0    1.30    8.80
   7  21   0    0.80    7.30
  -9 -21   0   -4.10    5.90
  -9 -21   0   -0.40    6.50
  -9 -21   0   -2.10    8.40
  -9 -21   0    1.80    6.20
  -9 -21   0   -7.10    5.90
  -9 -21   0    0.70    5.20
   9  21   0    0.20    7.30
   9  21   0    0.20    6.10
   9  21   0    0.30    6.80
   9  21   0    2.90    6.60
   9  21   0  -17.90    8.20
   9  21   0   -4.50    7.00
 -11 -21   0    7.00    6.50
 -11 -21   0    3.90    5.80
 -11 -21   0    4.20    7.50
 -11 -21   0   -0.80    6.60
 -11 -21   0   13.50    9.50
 -11 -21   0    6.50    6.40
  11  21   0    0.70    9.90
  11  21   0   -4.20    6.60
  11  21   0   -2.70    6.50
  11  21   0   -8.80    7.10
  11  21   0    3.10    6.90
 -13 -21   0    2.80    7.50
 -13 -21   0   -7.80    6.40
 -13 -21   0    5.50    7.90
 -13 -21   0   -3.40    6.00
 -13 -21   0    1.80    6.30
 -13 -21   0    3.30    9.70
  13  21   0   -3.30    9.30
  13  21   0  -11.60    7.10
  13  21   0   -5.00   10.60
  13  21   0    1.00    6.70
  13  21   0   -7.60    7.00
 -15 -21   0   -9.90    8.20
 -15 -21   0   -3.80    7.10
 -15 -21   0   -0.20   10.70
 -15 -21   0   -7.10    7.50
 -15 -21   0   16.40    8.90
  15  21   0   16.80   10.30
  15  21   0   -2.50    6.80
  15  21   0  -20.10   10.40
  15  21   0   -7.70    7.30
  15  21   0  -10.60    7.60
 -17 -21   0    6.30    7.70
 -17 -21   0   -1.70    8.20
 -17 -21   0   -3.10   11.50
 -17 -21   0   -7.50    8.30
 -17 -21   0    4.60    9.10
  17  21   0   -1.10    7.20
  17  21   0    1.60    6.50
  17  21   0   -3.40    8.90
  17  21   0   14.60   11.80
  17  21   0  -15.80   11.90
 -19 -21   0    8.10   10.20
 -19 -21   0   -8.30   12.40
 -19 -21   0    0.40    8.70
 -19 -21   0   -5.90    8.90
  19  21   0   -1.90    6.50
  19  21   0    5.70   13.20
  19  21   0    5.90    8.70
  19  21   0   -2.50   12.40
 -21 -21   0  -15.50   12.80
 -21 -21   0   -5.70   10.90
 -21 -21   0   -2.30    9.40
  21  21   0    9.40   15.00
  21  21   0   -3.10   12.10
  21  21   0   -4.70    9.10
  21  21   0   -1.70    5.60
 -23 -21   0   13.70   18.00
 -23 -21   0    8.40   14.10
 -23 -21   0  -11.20    9.50
 -23 -21   0  -12.30   10.50
  23  21   0   -3.50    9.30
  23  21   0  -24.80   17.30
  23  21   0    9.00    9.00
 -25 -21   0  -16.40   11.00
 -25 -21   0   13.90   16.30
  25  21   0   11.20    9.10
  25  21   0    7.10   10.40
  25  21   0  -10.60   15.30
 -27 -21   0  -20.00   16.50
 -27 -21   0   16.60   14.60
 -27 -21   0   -2.90   12.10
  27  21   0   -8.20   11.40
  27  21   0    0.00    9.10
 -29 -21   0  -17.40   17.70
 -29 -21   0    6.00   20.80
 -29 -21   0  -15.90   13.40
  29  21   0    5.80   10.20
  29  21   0    1.50   12.90
 -31 -21   0   10.40   22.10
 -31 -21   0   -6.20   16.10
 -31 -21   0   -8.00   16.20
  31  21   0  -30.00   23.50
  31  21   0  -10.00   10.70
  32 -22   0   -2.60   16.80
 -32  22   0   32.20   16.30
 -32  22   0  -32.60   19.30
 -32  22   0  -11.60   10.60
 -32  22   0  -20.90   17.50
 -32  22   0  -11.00   10.40
  30 -22   0  118.79   18.70
  30 -22   0  162.28   22.00
 -30  22   0  154.28   23.00
 -30  22   0  117.89   14.10
 -30  22   0  149.79   19.70
 -30  22   0  104.29   21.30
 -30  22   0  173.88   18.00
  28 -22   0   58.89   14.30
  28 -22   0   35.20   15.10
 -28  22   0   36.20   21.10
 -28  22   0   53.29   15.00
 -28  22   0   41.10    9.80
 -28  22   0   60.39   10.30
 -28  22   0   39.80   18.20
 -28  22   0   32.50   16.00
  26 -22   0   -5.10    9.90
 -26  22   0   -0.90   11.20
 -26  22   0   14.10   12.50
 -26  22   0   10.90   18.30
 -26  22   0   -2.30    7.20
 -26  22   0  -16.90   14.30
 -26  22   0   -2.30    7.70
  24 -22   0  684.83   40.00
 -24  22   0  651.33   34.10
 -24  22   0  674.43   33.80
 -24  22   0  653.93   46.30
 -24  22   0  712.63   29.70
 -24  22   0  732.63   41.20
 -24  22   0  697.43   43.60
  22 -22   0  322.57   25.20
 -22  22   0  320.27   26.40
 -22  22   0  312.07   19.40
 -22  22   0  352.86   22.80
 -22  22   0  321.47   29.40
 -22  22   0  373.46   33.50
 -22  22   0  309.47   15.00
  20 -22   0  105.59   15.30
 -20  22   0  110.59    7.70
 -20  22   0  100.19   16.90
 -20  22   0  108.59   16.00
 -20  22   0  137.19   12.10
 -20  22   0  102.69   11.30
 -20  22   0  126.19   19.50
  18 -22   0 1194.58   60.49
 -18  22   0 1127.29   61.59
 -18  22   0 1361.16   56.49
 -18  22   0 1294.57   58.49
 -18  22   0 1315.37   63.79
 -18  22   0 1252.07   56.09
 -18  22   0 1310.97   65.39
 -18  22   0 1266.57   53.99
  16 -22   0   24.40    9.10
 -16  22   0   33.00   11.20
 -16  22   0   34.80   11.60
 -16  22   0   38.80    6.60
 -16  22   0   23.70    4.50
 -16  22   0   35.10    7.70
 -16  22   0   31.30    6.30
 -16  22   0   46.00   14.00
  14 -22   0   25.90    8.80
 -14  22   0   18.80    9.90
 -14  22   0   28.70    6.10
 -14  22   0   17.80   10.20
 -14  22   0   23.20   11.80
 -14  22   0   32.20    8.80
 -14  22   0   22.60   11.30
 -14  22   0   24.20    5.80
  12 -22   0    0.70    7.30
 -12  22   0    0.80    4.80
 -12  22   0    0.90    4.60
 -12  22   0   12.20    6.00
 -12  22   0    4.00    8.80
 -12  22   0    3.00    4.00
 -12  22   0   14.40   10.60
 -12  22   0   -6.20    9.80
 -12  22   0   -1.20    9.30
  10 -22   0  147.39   15.10
 -10  22   0  151.08   17.10
 -10  22   0  187.08   18.70
 -10  22   0  160.28   11.20
 -10  22   0  149.49   12.00
 -10  22   0  156.58   13.20
 -10  22   0  171.88   20.30
 -10  22   0  167.98   14.50
 -10  22   0  163.78   12.60
   8 -22   0   42.70    9.40
   8 -22   0   32.80    5.30
  -8  22   0   38.50   10.70
  -8  22   0   30.60    5.50
  -8  22   0   45.50    6.90
  -8  22   0   32.90    6.00
  -8  22   0   35.40    7.40
  -8  22   0   42.30   10.10
  -8  22   0   30.40   10.00
  -8  22   0   34.30    7.10
   6 -22   0 1092.69   53.39
   6 -22   0 1041.60   48.60
   6 -22   0 1004.50   51.39
  -6  22   0 1157.98   49.99
  -6  22   0 1091.69   50.19
  -6  22   0 1132.69   49.99
  -6  22   0 1097.89   49.60
  -6  22   0 1121.19   54.89
  -6  22   0 1074.99   49.00
  -6  22   0 1125.39   54.19
  -6  22   0 1128.49   53.69
   4 -22   0  371.26   19.80
   4 -22   0  375.96   24.20
   4 -22   0  377.36   17.30
   4 -22   0  363.46   17.60
   4 -22   0  379.46   22.70
  -4  22   0  370.26   24.10
  -4  22   0  336.17   24.10
  -4  22   0  357.46   20.20
  -4  22   0  380.16   26.00
  -4  22   0  358.16   19.80
  -4  22   0  357.36   20.00
  -4  22   0  377.66   21.30
   2 -22   0  296.67   21.00
   2 -22   0  298.17   15.50
   2 -22   0  304.57   17.40
   2 -22   0  293.37   16.00
   2 -22   0  293.77   19.70
  -2  22   0  299.47   21.80
  -2  22   0  301.07   17.70
  -2  22   0  292.57   16.70
  -2  22   0  256.07   22.30
  -2  22   0  294.17   22.50
  -2  22   0  312.57   22.20
  -2  22   0  291.77   17.80
   0 -22   0  252.47   15.50
   0 -22   0  284.67   16.60
   0 -22   0  226.58   18.30
   0 -22   0  256.87   14.80
   0 -22   0  247.38   19.40
   0  22   0  272.07   15.30
   0  22   0  262.67   21.20
   0  22   0  255.57   19.80
   0  22   0  243.18   16.80
   0  22   0  242.78   16.60
   0  22   0  285.47   18.40
   0  22   0  294.07   21.50
  -2 -22   0  303.37   18.30
  -2 -22   0  308.87   20.60
  -2 -22   0  297.97   17.10
  -2 -22   0  304.97   20.50
  -2 -22   0  285.67   17.80
   2  22   0  298.97   21.70
   2  22   0  302.87   22.00
   2  22   0  306.37   16.70
   2  22   0  292.77   18.60
   2  22   0  346.87   23.30
   2  22   0  275.37   20.10
   2  22   0  301.17   18.90
  -4 -22   0  384.96   21.40
  -4 -22   0  369.06   22.80
  -4 -22   0  362.16   21.50
  -4 -22   0  374.06   20.10
  -4 -22   0  369.26   22.90
  -4 -22   0  379.46   19.70
   4  22   0  335.77   21.40
   4  22   0  375.96   23.40
   4  22   0  362.76   21.90
   4  22   0  365.66   19.30
   4  22   0  366.56   25.40
   4  22   0  305.57   23.30
   4  22   0  374.96   25.00
  -6 -22   0 1093.79   49.80
  -6 -22   0 1018.70   48.70
  -6 -22   0 1158.68   51.09
  -6 -22   0 1067.09   51.49
  -6 -22   0 1073.59   50.89
   6  22   0 1118.09   52.69
   6  22   0 1105.79   54.39
   6  22   0 1083.79   51.29
   6  22   0 1035.50   50.89
   6  22   0 1166.38   48.90
   6  22   0 1097.79   53.29
   6  22   0 1012.90   52.49
  -8 -22   0   33.30    8.50
  -8 -22   0   35.60    8.50
  -8 -22   0   33.60    7.50
  -8 -22   0   36.50    7.10
  -8 -22   0   34.10    8.70
   8  22   0   45.60   10.80
   8  22   0   22.50    7.20
   8  22   0   25.80    8.90
   8  22   0   44.40    6.50
   8  22   0   41.70   10.20
   8  22   0   39.00    8.50
   8  22   0   37.50    9.40
 -10 -22   0  164.78   15.30
 -10 -22   0  154.28   15.90
 -10 -22   0  135.09   13.50
 -10 -22   0  154.78   15.90
 -10 -22   0  144.09   17.90
 -10 -22   0  168.98   14.80
  10  22   0  165.68   20.00
  10  22   0  172.18   18.50
  10  22   0  149.29   16.70
  10  22   0  162.08   16.00
  10  22   0  171.78   16.60
  10  22   0  158.98   15.60
 -12 -22   0    6.70    7.60
 -12 -22   0    9.10    7.10
 -12 -22   0    4.40   10.10
 -12 -22   0   -3.00    6.60
 -12 -22   0    4.10    7.40
 -12 -22   0    1.60    6.00
  12  22   0   -3.10    7.70
  12  22   0   -3.40    9.00
  12  22   0   -0.40    6.80
  12  22   0    1.00    7.40
  12  22   0   11.00    8.30
  12  22   0    1.60    9.70
 -14 -22   0   20.40   12.10
 -14 -22   0   23.30    8.00
 -14 -22   0   12.00    8.20
 -14 -22   0   26.90    9.40
 -14 -22   0   21.10    9.20
 -14 -22   0   26.00   10.00
  14  22   0   19.50    9.30
  14  22   0   12.60    8.70
  14  22   0   19.30    8.40
  14  22   0   24.00   13.00
  14  22   0   18.70   10.30
  14  22   0   28.40    9.00
 -16 -22   0   34.10    9.20
 -16 -22   0   44.00   10.70
 -16 -22   0   42.80   13.90
 -16 -22   0   38.90   11.30
 -16 -22   0   37.50   11.20
  16  22   0   36.80    8.70
  16  22   0   35.50   13.70
  16  22   0   40.60   12.20
  16  22   0   32.20   10.60
  16  22   0   34.30   10.20
 -18 -22   0 1232.38   66.79
 -18 -22   0 1405.36   62.69
 -18 -22   0 1279.47   62.09
 -18 -22   0 1248.28   64.29
  18  22   0 1261.77   62.79
  18  22   0 1424.66   65.79
  18  22   0 1294.87   62.29
  18  22   0 1261.27   58.99
  18  22   0 1350.56   67.29
 -20 -22   0  105.19   18.90
 -20 -22   0  112.99   15.80
 -20 -22   0  138.29   16.50
 -20 -22   0  127.99   15.40
  20  22   0  115.49   15.80
  20  22   0  124.79   15.40
  20  22   0  134.79   20.10
  20  22   0  118.39   13.20
  20  22   0  114.79   25.30
 -22 -22   0  306.87   27.10
 -22 -22   0  319.87   26.30
 -22 -22   0  265.37   31.40
  22  22   0  311.17   23.90
  22  22   0  337.87   25.40
  22  22   0  278.77   17.20
  22  22   0  348.97   33.80
 -24 -22   0  693.83   40.70
 -24 -22   0  619.54   41.70
 -24 -22   0  634.74   44.80
  24  22   0  653.13   38.80
  24  22   0  655.83   36.80
 -26 -22   0    3.60   17.00
 -26 -22   0    2.60   12.50
 -26 -22   0   -7.30   13.20
  26  22   0  -26.80    9.90
  26  22   0  -17.90    9.30
 -28 -22   0   39.70   15.60
 -28 -22   0    2.30   15.20
 -28 -22   0   77.99   23.10
  28  22   0   41.10   15.00
  28  22   0   54.29   12.50
 -30 -22   0  143.29   23.80
 -30 -22   0  144.19   29.20
 -30 -22   0  136.79   21.50
  30  22   0  156.48   17.20
  30  22   0  127.49   24.90
 -32 -22   0   27.20   22.00
 -32 -22   0   -4.70   17.70
 -32 -22   0   33.60   18.90
  32  22   0   15.10   15.50
  31 -23   0   27.70   15.10
 -31  23   0    5.60   16.90
 -31  23   0   12.30   15.20
 -31  23   0  -15.70   20.50
 -31  23   0   13.20   10.80
 -31  23   0    8.80   11.00
  29 -23   0    3.00   12.40
 -29  23   0  -26.10   14.50
 -29  23   0    4.80   18.70
 -29  23   0   11.80    9.40
 -29  23   0    3.90    9.70
 -29  23   0   -4.20   13.40
  27 -23   0  -10.20   10.60
 -27  23   0    1.20   17.00
 -27  23   0    5.40    8.30
 -27  23   0   -4.10   13.90
 -27  23   0   -8.60    8.40
 -27  23   0  -15.30   11.90
  25 -23   0   -1.10   10.60
 -25  23   0   -3.20    7.00
 -25  23   0   14.00   12.20
 -25  23   0   16.70   15.00
 -25  23   0    9.30   18.70
 -25  23   0   12.30    7.80
  23 -23   0    7.10    9.80
 -23  23   0   -3.60   15.30
 -23  23   0    8.40   11.90
 -23  23   0    5.50   14.50
 -23  23   0    7.80    7.00
 -23  23   0  -12.50    6.80
  21 -23   0   19.50   10.60
 -21  23   0    9.50   10.70
 -21  23   0   33.10   15.90
 -21  23   0   10.40   14.20
 -21  23   0    2.40    6.10
 -21  23   0    7.20    3.00
  19 -23   0    0.70    8.40
 -19  23   0   17.60   10.50
 -19  23   0   -0.50    5.70
 -19  23   0   -8.30    8.00
 -19  23   0   10.40    5.60
 -19  23   0   -3.90    3.30
 -19  23   0  -16.50   12.90
 -19  23   0    6.80   12.30
  17 -23   0   -8.40    8.80
 -17  23   0   -4.20    5.00
 -17  23   0   -0.80    5.70
 -17  23   0   31.70   13.50
 -17  23   0   -6.90    3.60
 -17  23   0  -19.30    6.80
 -17  23   0  -14.70   12.10
 -17  23   0    9.10    9.90
  15 -23   0    5.30    9.80
 -15  23   0    1.90   11.80
 -15  23   0  -15.40    8.40
 -15  23   0   13.40    5.80
 -15  23   0    5.20    5.20
 -15  23   0  -16.00   10.70
 -15  23   0   -9.20    6.10
  13 -23   0   -1.00    8.00
 -13  23   0    0.60    4.80
 -13  23   0   12.00   10.10
 -13  23   0  -14.60    9.70
 -13  23   0   12.10    5.60
 -13  23   0    4.00   11.10
 -13  23   0    4.60    4.00
 -13  23   0   -0.30    7.00
 -13  23   0   -1.40    8.60
  11 -23   0   -7.10    7.20
 -11  23   0    2.30    9.20
 -11  23   0   -4.70    4.20
 -11  23   0   -3.30    9.10
 -11  23   0  -11.00    4.40
 -11  23   0   -3.20   10.50
 -11  23   0   -5.90    5.00
 -11  23   0   -5.50    6.30
 -11  23   0   -7.80    5.60
   9 -23   0    7.90    4.60
   9 -23   0    5.50    7.70
  -9  23   0   -1.30    4.80
  -9  23   0    3.60   10.60
  -9  23   0   -2.70    4.10
  -9  23   0   -6.50    9.20
  -9  23   0    3.30    6.40
  -9  23   0    1.00    5.60
  -9  23   0   -1.40    5.20
  -9  23   0   -1.00    8.20
   7 -23   0   -1.80    7.40
   7 -23   0   -1.80    4.20
   7 -23   0   -1.90    8.20
  -7  23   0    1.00    5.20
  -7  23   0    1.20    5.40
  -7  23   0   -6.00    9.70
  -7  23   0   -2.00    5.00
  -7  23   0   -1.40    5.60
  -7  23   0    2.60    4.70
  -7  23   0    1.20    7.90
  -7  23   0   21.70    9.80
   5 -23   0    1.50    2.40
   5 -23   0    0.90    2.20
   5 -23   0    8.90    8.10
   5 -23   0   -2.40    7.00
   5 -23   0    0.00    4.70
  -5  23   0   -4.10    4.60
  -5  23   0   -3.20    7.70
  -5  23   0   -1.70    6.20
  -5  23   0   -1.10    5.10
  -5  23   0   -6.90    7.90
  -5  23   0   -0.70    5.10
  -5  23   0   -2.80    8.80
   3 -23   0    1.30    3.20
   3 -23   0    2.20    3.70
   3 -23   0    4.00    4.90
   3 -23   0    3.40    7.40
   3 -23   0   -3.50    6.80
  -3  23   0  -14.50    7.30
  -3  23   0    0.80    9.30
  -3  23   0   -6.20    5.70
  -3  23   0   -0.40    4.90
  -3  23   0   -2.30    4.60
  -3  23   0   -1.60    8.00
  -3  23   0  -10.00    4.50
  -3  23   0   -4.20    9.00
   1 -23   0   -0.60    4.20
   1 -23   0   -2.00    6.90
   1 -23   0   -1.00    4.80
   1 -23   0  -13.90    6.70
   1 -23   0   -1.30    3.80
  -1  23   0  -14.40    8.10
  -1  23   0   -0.60    4.60
  -1  23   0   -2.70    6.00
  -1  23   0    4.90    8.00
  -1  23   0   -0.80    5.10
  -1  23   0   -6.00    5.00
  -1  23   0    0.70    8.50
  -1 -23   0   -3.70    4.60
  -1 -23   0    3.30    6.10
  -1 -23   0   -3.20    7.00
  -1 -23   0   -5.00    4.30
  -1 -23   0  -12.20    6.00
   1  23   0    0.30    7.70
   1  23   0    4.80    6.40
   1  23   0   -3.00    8.40
   1  23   0    1.20    8.60
   1  23   0   -7.40    5.10
   1  23   0   -2.30    5.50
   1  23   0    2.90    4.40
  -3 -23   0   -1.60    5.00
  -3 -23   0    7.00    6.90
  -3 -23   0   -3.90    5.20
  -3 -23   0   -5.60    5.60
  -3 -23   0   -5.10    4.30
  -3 -23   0   -1.40    7.10
   3  23   0    4.10    8.40
   3  23   0   -0.80    4.50
   3  23   0    6.20    6.30
   3  23   0    4.20    8.80
   3  23   0   -2.80    6.10
   3  23   0    0.50    7.10
   3  23   0    3.50    7.80
  -5 -23   0  -15.20    6.80
  -5 -23   0   -1.40    4.90
  -5 -23   0   -5.80    5.20
  -5 -23   0   -5.60    6.50
  -5 -23   0   -2.10    6.40
  -5 -23   0   -2.80    5.90
   5  23   0   -4.80    7.10
   5  23   0  -10.60    5.50
   5  23   0    1.50    4.70
   5  23   0    0.70    6.30
   5  23   0   -5.80    8.70
   5  23   0   -0.80    9.20
   5  23   0   13.70    8.00
  -7 -23   0    8.70    5.50
  -7 -23   0  -14.20    6.30
  -7 -23   0   -6.10    6.40
  -7 -23   0   -0.80    5.90
  -7 -23   0   -0.70    6.30
   7  23   0   -4.80   10.30
   7  23   0   -0.70    5.00
   7  23   0    0.90    6.40
   7  23   0    7.90    8.30
   7  23   0   -3.10    8.30
   7  23   0   -2.80   10.70
   7  23   0   -2.30    6.40
  -9 -23   0    0.00    6.90
  -9 -23   0    2.20    5.80
  -9 -23   0    1.80    7.00
  -9 -23   0    3.10    7.10
  -9 -23   0   -5.30    6.90
   9  23   0    3.10    7.10
   9  23   0    6.20    7.10
   9  23   0    6.50   10.30
   9  23   0    2.50    8.40
   9  23   0   -3.70    7.90
   9  23   0   -4.60    8.20
 -11 -23   0   -7.00    7.70
 -11 -23   0    0.60    7.40
 -11 -23   0   -6.20    7.00
 -11 -23   0   -5.50    6.20
 -11 -23   0   21.70    8.30
 -11 -23   0   -8.00    9.40
  11  23   0   -3.60    9.30
  11  23   0    4.40    8.00
  11  23   0   -7.30    6.60
  11  23   0   -0.30    7.80
  11  23   0    9.30    8.30
  11  23   0   -9.20   11.10
 -13 -23   0   -2.20   10.80
 -13 -23   0   -6.10    6.60
 -13 -23   0    0.50    8.70
 -13 -23   0    7.00    8.90
 -13 -23   0   -2.50    8.30
 -13 -23   0   -9.60    7.60
  13  23   0   -3.90    7.90
  13  23   0  -14.00   11.20
  13  23   0   22.10   11.00
  13  23   0   -2.40    8.30
  13  23   0    1.60    8.70
  13  23   0  -11.40    7.90
 -15 -23   0    0.80    7.20
 -15 -23   0    1.10    8.80
 -15 -23   0   -0.50    7.70
 -15 -23   0   -5.10    8.30
 -15 -23   0    3.60    8.60
 -15 -23   0   -9.40   11.10
  15  23   0    1.40    8.60
  15  23   0   -7.10    7.90
  15  23   0  -20.20   12.10
  15  23   0   -2.30    8.50
  15  23   0    6.20    8.30
 -17 -23   0   10.30    8.70
 -17 -23   0   -2.20    8.00
 -17 -23   0   -9.60   12.80
 -17 -23   0    6.10    9.40
 -17 -23   0   -5.30    9.90
 -17 -23   0   -3.80    9.20
  17  23   0    9.60    8.10
  17  23   0   10.00   14.60
  17  23   0   -2.80    8.60
  17  23   0   -4.90    8.10
  17  23   0   14.80   10.00
 -19 -23   0  -11.90    9.10
 -19 -23   0  -10.60   12.70
 -19 -23   0   -2.60   10.60
 -19 -23   0    4.90    9.30
  19  23   0   -5.60   15.20
  19  23   0   -3.20    9.00
  19  23   0   10.20    9.00
  19  23   0   -1.90    7.60
 -21 -23   0    9.70   14.60
 -21 -23   0   -6.40   11.00
 -21 -23   0   -1.60    9.30
  21  23   0   18.00   16.80
  21  23   0    4.60   11.00
  21  23   0    8.50    7.10
  21  23   0    2.60    8.40
 -23 -23   0  -14.30   15.50
 -23 -23   0   -8.10   10.70
 -23 -23   0   10.40   11.40
  23  23   0    1.30    9.40
  23  23   0   -1.00   10.30
 -25 -23   0    2.20   13.50
 -25 -23   0    3.80   16.90
 -25 -23   0   22.30   14.20
  25  23   0  -22.30   10.80
  25  23   0    0.40   10.60
 -27 -23   0  -30.80   18.60
 -27 -23   0   21.40   16.60
 -27 -23   0   24.30   14.60
  27  23   0   -0.40   12.00
  27  23   0    5.60   10.80
 -29 -23   0  -12.30   15.40
 -29 -23   0   15.50   15.60
 -29 -23   0   17.80   20.50
  29  23   0    6.10   11.30
  29  23   0    4.60   16.50
 -31 -23   0    6.10   21.10
 -31 -23   0   16.30   18.20
 -31 -23   0   -1.40   18.00
  31  23   0   -2.60   14.50
  31  23   0  -12.20   11.70
  30 -24   0  376.96   31.00
 -30  24   0  288.27   31.50
 -30  24   0  356.86   34.10
 -30  24   0  360.96   40.70
 -30  24   0  337.37   24.90
 -30  24   0  374.96   25.30
  28 -24   0  147.19   20.70
 -28  24   0  159.88   18.40
 -28  24   0  152.38   21.70
 -28  24   0  240.48   19.40
 -28  24   0  194.88   23.00
 -28  24   0  178.28   25.60
  26 -24   0   -6.20   11.10
 -26  24   0   -0.20   12.90
 -26  24   0  -12.60    8.40
 -26  24   0   46.40   17.70
 -26  24   0    7.10    8.30
 -26  24   0  -10.10   12.70
  24 -24   0  883.61   49.99
 -24  24   0  939.31   44.70
 -24  24   0  969.50   45.00
 -24  24   0  985.40   58.49
 -24  24   0  940.91   54.39
 -24  24   0  924.51   51.89
  22 -24   0  633.34   39.00
 -22  24   0  625.64   40.70
 -22  24   0  730.03   34.40
 -22  24   0  693.13   47.50
 -22  24   0  761.82   43.70
 -22  24   0  657.63   33.60
  20 -24   0   57.19   12.60
 -20  24   0   71.99   16.60
 -20  24   0   67.29   11.10
 -20  24   0   87.99    6.40
 -20  24   0   62.59    8.80
 -20  24   0   84.79   15.20
 -20  24   0   81.69   18.70
  18 -24   0  849.41   47.40
 -18  24   0  890.91   45.30
 -18  24   0  895.01   42.50
 -18  24   0  945.01   45.00
 -18  24   0  953.00   51.99
 -18  24   0  925.81   40.00
 -18  24   0  929.31   49.80
 -18  24   0  992.80   53.89
  16 -24   0  117.19   14.80
 -16  24   0  137.19   12.50
 -16  24   0  139.49   18.60
 -16  24   0  164.68   19.60
 -16  24   0  157.48   13.40
 -16  24   0  146.09   20.00
 -16  24   0  134.99   15.10
  14 -24   0   -1.70    8.30
 -14  24   0    5.70    9.70
 -14  24   0   -4.00   11.80
 -14  24   0    9.60    6.00
 -14  24   0    7.90    4.30
 -14  24   0   14.50    6.90
 -14  24   0    5.80   11.10
 -14  24   0   -0.30   12.60
 -14  24   0    0.30    5.60
  12 -24   0   46.00   10.30
 -12  24   0   35.90    5.90
 -12  24   0   34.80    6.80
 -12  24   0   39.00   13.40
 -12  24   0   53.19    7.90
 -12  24   0   22.20   10.10
 -12  24   0   20.20   12.40
 -12  24   0   59.09    9.70
 -12  24   0   47.10   11.80
 -12  24   0   54.89   10.10
  10 -24   0   33.50    9.30
 -10  24   0   25.90    5.70
 -10  24   0   34.30   10.70
 -10  24   0   35.70    7.40
 -10  24   0   36.40    7.80
 -10  24   0   33.20   11.50
 -10  24   0   54.89   14.20
 -10  24   0   33.20    8.40
 -10  24   0   29.00    6.40
   8 -24   0   14.10    8.30
   8 -24   0   12.60    5.20
  -8  24   0   27.90    9.60
  -8  24   0   25.90    5.90
  -8  24   0   20.40    6.90
  -8  24   0   41.10   11.10
  -8  24   0   13.80    6.30
  -8  24   0   30.30   11.70
  -8  24   0   14.30    5.90
   6 -24   0  827.92   43.50
   6 -24   0  891.21   45.60
   6 -24   0  862.61   40.20
  -6  24   0  917.31   41.60
  -6  24   0  906.91   41.30
  -6  24   0  815.22   40.40
  -6  24   0  932.51   42.30
  -6  24   0  900.21   45.70
  -6  24   0  877.61   41.20
  -6  24   0  841.42   46.90
  -6  24   0  829.32   45.60
   4 -24   0  163.18   12.90
   4 -24   0  146.49   15.70
   4 -24   0  162.18    9.40
   4 -24   0  163.88   10.00
   4 -24   0  166.18   18.00
  -4  24   0  154.78   13.00
  -4  24   0  153.48   18.30
  -4  24   0  166.48   13.70
  -4  24   0  150.78   13.10
  -4  24   0  169.28   17.30
  -4  24   0  181.48   15.10
  -4  24   0  181.48   19.10
   2 -24   0  555.34   26.70
   2 -24   0  577.14   28.40
   2 -24   0  540.25   31.20
   2 -24   0  533.05   32.10
   2 -24   0  556.24   26.20
  -2  24   0  571.84   28.90
  -2  24   0  608.94   34.40
  -2  24   0  565.04   33.50
  -2  24   0  581.44   34.40
  -2  24   0  515.85   28.70
  -2  24   0  564.44   32.70
  -2  24   0  589.04   30.50
  -2  24   0  547.15   27.60
   0 -24   0 1340.47   74.59
   0 -24   0 1539.75   71.79
   0 -24   0 1500.95   67.89
   0 -24   0 1623.24   67.49
   0 -24   0 1524.35   71.49
   0  24   0 1591.94   73.49
   0  24   0 1538.45   67.49
   0  24   0 1616.44   73.49
   0  24   0 1567.64   69.49
   0  24   0 1666.73   70.99
   0  24   0 1527.65   69.59
   0  24   0 1563.44   73.59
  -2 -24   0  550.74   31.60
  -2 -24   0  601.74   28.20
  -2 -24   0  534.75   31.70
  -2 -24   0  551.44   28.80
  -2 -24   0  579.64   29.60
   2  24   0  553.64   32.90
   2  24   0  574.44   27.60
   2  24   0  582.84   31.50
   2  24   0  561.14   30.20
   2  24   0  540.95   33.70
   2  24   0  600.74   34.40
   2  24   0  548.85   29.80
  -4 -24   0  165.88   13.20
  -4 -24   0  142.09   16.80
  -4 -24   0  149.59   14.90
  -4 -24   0  173.28   12.30
  -4 -24   0  153.18   16.50
  -4 -24   0  145.99   13.80
   4  24   0  141.49   17.50
   4  24   0  163.18   17.50
   4  24   0  133.79   15.30
   4  24   0  156.98   12.40
   4  24   0  163.98   14.90
   4  24   0  158.38   14.70
   4  24   0  138.99   16.70
  -6 -24   0  972.20   43.20
  -6 -24   0  841.72   43.60
  -6 -24   0  818.92   44.40
  -6 -24   0  872.21   41.90
  -6 -24   0  844.12   40.20
  -6 -24   0  860.61   42.70
   6  24   0  818.12   44.90
   6  24   0  859.11   44.80
   6  24   0  837.62   42.80
   6  24   0  934.51   47.40
   6  24   0  876.11   44.80
   6  24   0  850.31   43.10
   6  24   0  901.01   40.30
  -8 -24   0   25.30    8.30
  -8 -24   0   21.60    7.90
  -8 -24   0   24.40    8.80
  -8 -24   0   22.80    6.70
  -8 -24   0   18.80    7.50
   8  24   0   39.40   13.00
   8  24   0   26.60   10.10
   8  24   0   28.00    6.70
   8  24   0   16.50    9.30
   8  24   0    4.10    7.90
   8  24   0   18.50    8.50
   8  24   0   -1.50    9.10
 -10 -24   0   24.10    8.40
 -10 -24   0   34.50    8.50
 -10 -24   0   35.40    8.10
 -10 -24   0   35.50    9.80
 -10 -24   0   47.30    9.70
  10  24   0   30.00    9.00
  10  24   0   12.80    9.30
  10  24   0   42.40   12.00
  10  24   0   30.20    9.50
  10  24   0   63.69   13.70
 -12 -24   0   44.70    9.70
 -12 -24   0   65.19   14.40
 -12 -24   0   48.70   10.60
 -12 -24   0   37.20    8.60
 -12 -24   0   48.60   11.20
 -12 -24   0   53.19   10.30
  12  24   0   70.99   14.20
  12  24   0   43.50   10.50
  12  24   0   73.49   11.40
  12  24   0   54.09   11.40
  12  24   0   55.89   11.90
  12  24   0   47.50   14.00
 -14 -24   0    2.50    8.70
 -14 -24   0    3.90    7.00
 -14 -24   0   25.80   10.10
 -14 -24   0   -3.00   12.10
 -14 -24   0    2.70    8.10
 -14 -24   0    4.90    8.30
  14  24   0    3.40    9.20
  14  24   0    2.40    8.70
  14  24   0    1.10    9.20
  14  24   0   10.70   12.80
  14  24   0    1.30    8.60
 -16 -24   0  166.78   19.80
 -16 -24   0  166.48   18.10
 -16 -24   0  131.39   15.00
 -16 -24   0  141.59   20.80
 -16 -24   0  153.38   16.90
 -16 -24   0  176.78   20.40
  16  24   0  113.39   15.50
  16  24   0  165.68   17.60
  16  24   0  161.58   21.30
  16  24   0  149.88   17.50
  16  24   0  179.28   18.90
 -18 -24   0  979.80   48.20
 -18 -24   0  942.01   47.90
 -18 -24   0  911.81   49.80
 -18 -24   0  944.11   47.80
 -18 -24   0  858.11   53.09
  18  24   0  927.01   48.80
  18  24   0  934.21   53.89
  18  24   0  958.00   48.80
  18  24   0  953.20   45.60
 -20 -24   0   52.49   14.40
 -20 -24   0   69.89   13.00
 -20 -24   0   57.49   17.30
  20  24   0   81.39   10.40
  20  24   0  -12.10   20.70
  20  24   0   67.99   14.00
  20  24   0  115.69   19.70
  20  24   0   62.89   12.70
 -22 -24   0  609.54   45.60
 -22 -24   0  640.54   39.90
 -22 -24   0  721.03   42.70
  22  24   0  867.91   63.19
  22  24   0  678.43   33.50
  22  24   0  710.83   39.40
  22  24   0  662.13   39.80
 -24 -24   0  916.71   51.39
 -24 -24   0  994.70   54.09
 -24 -24   0  969.80   58.19
  24  24   0  911.51   50.69
  24  24   0  935.21   49.40
 -26 -24   0   14.30   14.60
 -26 -24   0    5.80   19.10
 -26 -24   0   24.40   15.40
  26  24   0    2.30   10.80
  26  24   0   -1.70   13.20
 -28 -24   0  190.78   34.40
 -28 -24   0  243.58   29.50
 -28 -24   0  170.18   24.80
  28  24   0  166.68   19.00
  28  24   0  177.68   22.90
 -30 -24   0  413.46   38.00
 -30 -24   0  378.96   36.30
 -30 -24   0  280.97   35.70
  30  24   0  360.66   29.00
  30  24   0  414.96   33.40
  29 -25   0   17.50   13.00
 -29  25   0   17.70   21.70
 -29  25   0    4.30   15.60
 -29  25   0   20.60   11.00
 -29  25   0  -15.80   17.70
 -29  25   0   -8.50    9.30
  27 -25   0   -9.80   11.10
 -27  25   0  -25.40   13.40
 -27  25   0   44.70   18.60
 -27  25   0   24.30   10.20
 -27  25   0   11.30    9.30
 -27  25   0  -28.00   13.00
  25 -25   0   -0.70   11.40
 -25  25   0   -3.40    7.70
 -25  25   0   23.20   13.70
 -25  25   0  -20.30   16.80
 -25  25   0   12.60    9.10
  23 -25   0    5.70   10.40
 -23  25   0    9.10   12.70
 -23  25   0   16.20    8.40
 -23  25   0  -16.30   15.80
 -23  25   0   -3.80    7.00
  21 -25   0   -2.70   10.30
 -21  25   0   10.70   12.30
 -21  25   0   -2.20   15.50
 -21  25   0   -9.20    7.20
 -21  25   0    2.20    6.30
 -21  25   0   15.40   16.80
  19 -25   0    1.70    9.00
 -19  25   0    0.90    3.30
 -19  25   0    1.70   15.80
 -19  25   0   -2.00    6.70
 -19  25   0    6.40   14.50
 -19  25   0  -15.40    8.30
 -19  25   0   -7.60    5.80
 -19  25   0   -2.20   11.10
  17 -25   0   -3.30    9.20
 -17  25   0   -6.00    5.50
 -17  25   0   -4.70    6.50
 -17  25   0   17.00   14.30
 -17  25   0   -8.90    4.70
 -17  25   0   -8.10   10.70
 -17  25   0   17.00   15.80
 -17  25   0  -12.00    7.30
  15 -25   0   16.70    9.80
 -15  25   0  -15.30    9.80
 -15  25   0   -7.50    7.40
 -15  25   0    2.80    5.50
 -15  25   0    1.80   14.60
 -15  25   0  -11.50   12.30
 -15  25   0    0.80    7.40
 -15  25   0    2.80    4.40
  13 -25   0   -0.50    8.60
 -13  25   0    0.60    4.50
 -13  25   0    5.20    5.70
 -13  25   0   -4.00    6.90
 -13  25   0    0.30   10.90
 -13  25   0    0.90    6.60
 -13  25   0  -18.60   12.80
 -13  25   0   -1.90   10.20
 -13  25   0   11.40   11.60
  11 -25   0   -5.70    8.10
 -11  25   0   -2.70    7.60
 -11  25   0   -9.70   11.20
 -11  25   0  -14.00    5.70
 -11  25   0    2.10    5.60
 -11  25   0    4.10    4.80
 -11  25   0   -3.30    9.10
   9 -25   0    8.20    5.40
   9 -25   0   -1.00    7.80
  -9  25   0    2.00   11.20
  -9  25   0   -1.50    4.70
  -9  25   0    3.20    6.10
  -9  25   0    1.50    5.70
  -9  25   0   -1.20    6.80
  -9  25   0  -17.90   10.20
  -9  25   0    4.40    9.60
  -9  25   0    6.70    6.30
   7 -25   0   -4.70    7.40
   7 -25   0    6.70    9.10
   7 -25   0  -12.30    4.30
  -7  25   0    2.90   11.40
  -7  25   0  -11.60    9.70
  -7  25   0    9.40    6.20
  -7  25   0   -4.20    5.40
  -7  25   0    2.60    6.20
  -7  25   0    2.40    9.30
  -7  25   0   -0.10    4.80
  -7  25   0    7.90    6.60
   5 -25   0   -3.10    8.20
   5 -25   0    2.00    2.40
   5 -25   0    2.80    2.20
   5 -25   0   -1.70    5.20
   5 -25   0    3.10    8.10
  -5  25   0   -2.40    5.50
  -5  25   0   -1.30    5.60
  -5  25   0   -6.10    6.00
  -5  25   0  -13.80    8.80
  -5  25   0    6.10    5.50
  -5  25   0   -1.60   10.30
  -5  25   0   -7.00    6.60
  -5  25   0   -2.50    8.40
   3 -25   0    9.00    8.30
   3 -25   0   12.10    8.50
   3 -25   0   -8.30    5.00
   3 -25   0    0.60    3.90
   3 -25   0   -0.30    3.40
  -3  25   0    0.40    5.30
  -3  25   0    0.60    8.60
  -3  25   0    8.80    5.50
  -3  25   0  -13.20    6.70
  -3  25   0   -2.40    9.90
  -3  25   0   -6.10    5.50
  -3  25   0  -11.80   10.10
  -3  25   0  -13.60    8.70
   1 -25   0   -2.30    7.60
   1 -25   0    7.90    8.30
   1 -25   0   -2.10    4.00
   1 -25   0   -6.90    4.50
  -1  25   0    0.00   10.80
  -1  25   0  -13.20    5.60
  -1  25   0   -0.50   10.30
  -1  25   0   -1.60    5.00
  -1  25   0   -3.60    5.90
  -1  25   0   -6.40    8.60
  -1  25   0   -2.40    7.40
  -1 -25   0   -2.30    5.00
  -1 -25   0   -0.10    7.50
  -1 -25   0   -8.30    7.60
  -1 -25   0    1.10    6.10
  -1 -25   0    0.20    4.80
   1  25   0    4.50    8.80
   1  25   0  -14.70    9.50
   1  25   0   -6.10    9.80
   1  25   0    2.80    5.90
   1  25   0   -1.00    6.50
   1  25   0   -3.60    7.80
   1  25   0    5.60    5.20
  -3 -25   0   -2.70    5.20
  -3 -25   0   -5.10    7.30
  -3 -25   0   -0.80    6.30
  -3 -25   0    5.70    7.50
  -3 -25   0    4.20    6.10
   3  25   0  -11.00    9.60
   3  25   0  -20.40    9.60
   3  25   0   -2.80    6.20
   3  25   0    1.30    8.40
   3  25   0    2.80    7.10
   3  25   0    3.10    4.80
   3  25   0  -16.90    7.50
  -5 -25   0   -9.00    7.00
  -5 -25   0   -4.00    7.40
  -5 -25   0  -15.70    6.20
  -5 -25   0  -18.30    9.00
  -5 -25   0    2.60    8.30
  -5 -25   0   -4.50    5.00
   5  25   0    7.20   11.30
   5  25   0    2.20    8.90
   5  25   0   -5.40    6.60
   5  25   0  -21.70    8.40
   5  25   0    5.30    8.10
   5  25   0   -7.10    7.00
   5  25   0  -11.00    4.80
  -7 -25   0   -1.90    7.40
  -7 -25   0    0.30    8.00
  -7 -25   0   -9.60    6.90
  -7 -25   0    3.80    5.60
  -7 -25   0   -3.70    6.80
  -7 -25   0    0.50    8.10
   7  25   0    0.90    9.70
   7  25   0    1.20    5.50
   7  25   0    1.80    7.10
   7  25   0    2.60   10.50
   7  25   0    7.70    7.90
   7  25   0    3.90    9.10
   7  25   0  -11.80    9.30
  -9 -25   0   -5.30    8.10
  -9 -25   0    9.50    7.20
  -9 -25   0   -5.60    7.10
  -9 -25   0    9.00    6.70
  -9 -25   0    2.70    8.10
   9  25   0    7.00   12.60
   9  25   0   11.50    9.60
   9  25   0  -11.30    7.10
   9  25   0   -5.40    9.60
   9  25   0   -4.20    7.70
   9  25   0  -14.80    8.40
 -11 -25   0    6.20    8.10
 -11 -25   0    9.10    8.90
 -11 -25   0    4.50    6.70
 -11 -25   0    6.00    8.60
 -11 -25   0  -11.80    7.60
  11  25   0    7.40   10.70
  11  25   0    0.50    8.70
  11  25   0   -1.40    9.10
  11  25   0   -3.50    9.20
  11  25   0    0.70   12.20
  11  25   0    6.50    8.50
 -13 -25   0   -7.00    7.90
 -13 -25   0   11.40    9.80
 -13 -25   0   11.30    9.30
 -13 -25   0    1.80    8.70
 -13 -25   0    2.20   11.80
 -13 -25   0   -2.70    7.00
  13  25   0    4.60   15.50
  13  25   0   -0.50    9.60
  13  25   0  -15.60    7.30
  13  25   0   -6.10    8.90
  13  25   0   -1.90   12.90
 -15 -25   0  -12.70    9.10
 -15 -25   0    1.40    9.40
 -15 -25   0   -3.00    9.80
 -15 -25   0    5.70    8.50
 -15 -25   0   -5.00   12.20
 -15 -25   0    0.40    8.10
  15  25   0   -1.10   14.40
  15  25   0    8.40    9.20
  15  25   0   -0.20    9.20
  15  25   0   -4.20    9.80
  15  25   0   -0.90    9.20
 -17 -25   0   -1.70    8.60
 -17 -25   0    5.60   11.10
 -17 -25   0    1.60   13.20
 -17 -25   0   -2.00    9.40
 -17 -25   0   -1.10   10.50
  17  25   0   -2.10    8.90
  17  25   0   10.10    9.60
  17  25   0    5.30   10.60
  17  25   0   10.00   16.20
  17  25   0    5.70    9.40
 -19 -25   0    7.90    9.20
 -19 -25   0    5.50   12.20
 -19 -25   0   -3.30   15.40
 -19 -25   0   -5.20    9.40
 -19 -25   0    7.90   11.60
  19  25   0  -18.30   13.60
  19  25   0   16.70    9.60
  19  25   0   -3.20   10.30
  19  25   0  -17.20   16.70
  19  25   0   10.90    9.70
 -21 -25   0    2.60   13.70
 -21 -25   0    0.40   15.90
 -21 -25   0  -13.00   10.20
 -21 -25   0    4.80   11.20
  21  25   0  -17.70   21.70
  21  25   0   -5.90    8.40
  21  25   0   11.60   10.60
  21  25   0   -8.10    9.80
 -23 -25   0    4.60   16.60
 -23 -25   0   -1.40   12.80
 -23 -25   0   -5.10   11.70
  23  25   0   -7.80    9.90
  23  25   0   10.10   10.90
  23  25   0   -0.80    7.50
 -25 -25   0   -1.20   13.60
 -25 -25   0   26.80   20.80
 -25 -25   0  -17.30   13.80
  25  25   0    6.60   12.50
  25  25   0   -3.20   11.30
 -27 -25   0   -5.10   16.90
 -27 -25   0    3.20   14.00
  27  25   0   -6.10   11.80
  27  25   0    1.90   14.10
 -29 -25   0  -34.60   21.30
 -29 -25   0   23.10   16.90
 -29 -25   0  -21.80   15.60
  29  25   0   -1.20   14.90
  29  25   0   -9.00   12.60
  28 -26   0   42.00   15.30
 -28  26   0   38.70   10.60
 -28  26   0    8.80   15.50
 -28  26   0   45.00   12.10
  26 -26   0   55.59   15.10
 -26  26   0   30.10   14.70
 -26  26   0   33.20   19.80
 -26  26   0   70.49   11.50
 -26  26   0   85.79   12.10
  24 -26   0    9.00   10.70
 -24  26   0   13.80   13.50
 -24  26   0   -3.30    9.20
 -24  26   0   22.40   18.20
 -24  26   0   -3.50    7.90
  22 -26   0    5.30   11.40
 -22  26   0   -2.00   16.20
 -22  26   0   -2.70    8.30
 -22  26   0   -9.50   12.10
 -22  26   0   -5.10    7.30
  20 -26   0    9.70   10.20
 -20  26   0    0.40   12.00
 -20  26   0  -21.90   15.60
 -20  26   0   10.30    7.70
 -20  26   0    5.50    6.50
 -20  26   0   24.40   18.90
  18 -26   0    9.10    9.90
 -18  26   0   -1.50   11.30
 -18  26   0   15.60    6.70
 -18  26   0   17.60    8.90
 -18  26   0    6.00    7.20
 -18  26   0    7.00   16.40
 -18  26   0    4.30   14.40
 -18  26   0   10.10    4.20
  16 -26   0   35.50   11.70
 -16  26   0   39.60    8.00
 -16  26   0   37.10    7.50
 -16  26   0   29.00    5.70
 -16  26   0   37.70    9.20
 -16  26   0   23.80   12.30
 -16  26   0   39.50   16.50
 -16  26   0    8.90   15.30
  14 -26   0  252.27   22.00
 -14  26   0  260.17   15.20
 -14  26   0  264.37   28.10
 -14  26   0  257.57   18.80
 -14  26   0  262.17   17.30
 -14  26   0  209.88   23.60
 -14  26   0  252.47   29.20
 -14  26   0  270.07   18.40
 -14  26   0  262.47   21.20
  12 -26   0   -5.30    8.10
 -12  26   0    5.20    8.20
 -12  26   0    3.40    5.90
 -12  26   0    0.80    6.90
 -12  26   0    5.40   13.10
 -12  26   0    5.60    5.00
 -12  26   0   -3.20    6.90
 -12  26   0   -8.90   10.50
 -12  26   0   -9.60   12.70
  10 -26   0  161.88   18.00
 -10  26   0  182.38   21.00
 -10  26   0  177.88   16.00
 -10  26   0  171.48   14.30
 -10  26   0  162.48   19.30
 -10  26   0  176.88   13.10
 -10  26   0  177.28   16.80
   8 -26   0   12.00    5.30
   8 -26   0    2.90    8.50
  -8  26   0    5.30    7.20
  -8  26   0    2.10    7.20
  -8  26   0   19.20   18.70
  -8  26   0    1.10    5.20
  -8  26   0   10.90    9.70
  -8  26   0    6.40    6.70
  -8  26   0    7.30    6.20
  -8  26   0    4.20   10.60
   6 -26   0  210.38   20.70
   6 -26   0  184.48   14.10
   6 -26   0  154.88   17.90
  -6  26   0  193.38   15.00
  -6  26   0  197.78   15.20
  -6  26   0  192.18   15.70
  -6  26   0  186.58   21.00
  -6  26   0  170.18   14.20
  -6  26   0  201.48   22.10
  -6  26   0  177.98   20.50
  -6  26   0  188.98   16.90
   4 -26   0   16.50    8.80
   4 -26   0   19.30   10.70
   4 -26   0   19.80    3.80
   4 -26   0   20.20    4.40
   4 -26   0   32.10    6.70
  -4  26   0   23.80   10.20
  -4  26   0   14.30    6.60
  -4  26   0   20.30    6.90
  -4  26   0   18.50   11.70
  -4  26   0   36.70    8.90
  -4  26   0    1.50   11.00
  -4  26   0   17.70   11.30
  -4  26   0   22.70    6.60
   2 -26   0    3.70    8.20
   2 -26   0   -5.00    8.00
   2 -26   0    1.70    4.60
   2 -26   0    1.70    4.20
   2 -26   0   -0.20    6.70
  -2  26   0   10.00   11.00
  -2  26   0    6.10    7.90
  -2  26   0   -6.70    8.30
  -2  26   0   -5.40    6.20
  -2  26   0    6.80    5.40
  -2  26   0   -0.30   10.70
  -2  26   0   -0.20    5.70
   0 -26   0  113.09   12.90
   0 -26   0  115.69   11.20
   0 -26   0  115.39   10.50
   0 -26   0  117.99   14.50
   0 -26   0  109.19   14.10
   0  26   0  126.39   14.20
   0  26   0  105.49   15.50
   0  26   0  120.19   13.50
   0  26   0  101.79   12.80
   0  26   0   88.19   15.00
   0  26   0  112.79   11.00
   0  26   0  121.59   15.90
  -2 -26   0    6.20    6.00
  -2 -26   0   -3.80    8.30
  -2 -26   0   18.70    7.40
  -2 -26   0   -6.30    8.00
  -2 -26   0    6.70    5.50
   2  26   0    6.60    9.90
   2  26   0    8.20   11.00
   2  26   0   -2.30    6.10
   2  26   0   -1.10    8.50
   2  26   0    9.60    5.30
   2  26   0   -0.90    6.50
   2  26   0   -2.60   10.80
  -4 -26   0   23.70    7.00
  -4 -26   0   20.10    8.50
  -4 -26   0   17.00    7.90
  -4 -26   0   10.00    7.10
  -4 -26   0   23.40   10.00
   4  26   0   28.00    6.10
   4  26   0   24.50    8.90
   4  26   0   24.60   12.00
   4  26   0   25.80    8.10
   4  26   0   19.30   11.80
   4  26   0   31.00   10.10
   4  26   0   24.10   10.40
  -6 -26   0  175.48   16.40
  -6 -26   0  178.58   18.40
  -6 -26   0  212.48   19.70
  -6 -26   0  177.88   14.40
  -6 -26   0  159.68   15.40
  -6 -26   0  211.38   18.10
   6  26   0  213.18   20.70
   6  26   0  186.28   17.50
   6  26   0  188.88   20.20
   6  26   0  195.48   14.20
   6  26   0  199.88   22.00
   6  26   0  168.38   19.90
   6  26   0  179.28   17.40
  -8 -26   0    0.50    8.20
  -8 -26   0  -20.80    7.40
  -8 -26   0  -13.60    7.20
  -8 -26   0    0.00    5.90
  -8 -26   0    8.60    7.40
   8  26   0    0.20    8.50
   8  26   0    0.40   10.10
   8  26   0  -12.10    8.60
   8  26   0    2.80    5.60
   8  26   0    5.60   12.50
   8  26   0    7.50   10.80
   8  26   0   -1.90    7.90
 -10 -26   0  201.78   18.70
 -10 -26   0  174.98   15.50
 -10 -26   0  153.98   18.10
 -10 -26   0  174.58   18.20
 -10 -26   0  212.98   17.70
  10  26   0  168.68   17.80
  10  26   0  156.88   18.90
  10  26   0  165.68   17.70
  10  26   0  185.98   18.50
  10  26   0  138.79   16.90
  10  26   0  178.68   21.20
 -12 -26   0    9.90   10.10
 -12 -26   0    9.20    8.40
 -12 -26   0    2.90    8.80
 -12 -26   0   -1.30    8.70
 -12 -26   0    3.20    7.30
  12  26   0   -7.60    8.00
  12  26   0   15.10   13.40
  12  26   0   -2.10    9.90
  12  26   0    0.10    9.80
  12  26   0   -1.00    8.90
  12  26   0   10.60   14.70
 -14 -26   0  284.17   23.80
 -14 -26   0  220.88   19.20
 -14 -26   0  258.67   26.60
 -14 -26   0  244.78   22.70
 -14 -26   0  209.28   20.80
 -14 -26   0  264.57   21.60
  14  26   0  208.48   21.60
  14  26   0  274.07   29.40
  14  26   0  222.08   22.80
  14  26   0  267.77   23.00
  14  26   0  253.87   22.90
 -16 -26   0   37.10   10.40
 -16 -26   0   36.30   10.30
 -16 -26   0   15.10   11.60
 -16 -26   0   27.30   11.60
 -16 -26   0   32.60   15.20
  16  26   0   55.79   19.00
  16  26   0   37.30   10.90
  16  26   0   26.90   11.00
  16  26   0   30.40   12.50
  16  26   0   24.10   11.50
 -18 -26   0    8.00    9.70
 -18 -26   0   -6.20   14.30
 -18 -26   0   -2.90    9.80
 -18 -26   0    1.60   11.80
 -18 -26   0   15.20   11.90
  18  26   0    1.30   10.50
  18  26   0   19.00   10.10
  18  26   0   26.40   18.40
  18  26   0    7.70   10.60
 -20 -26   0    0.50   10.00
 -20 -26   0   24.80   12.80
 -20 -26   0   16.30   16.60
 -20 -26   0   12.80   10.70
 -20 -26   0   -3.80   13.10
  20  26   0    5.40   11.00
  20  26   0    9.70   11.10
  20  26   0    9.90    9.50
  20  26   0    0.40   26.50
 -22 -26   0  -20.20   13.20
 -22 -26   0   18.70   11.30
 -22 -26   0    9.20   12.50
 -22 -26   0   15.30   17.40
  22  26   0   11.50   11.30
  22  26   0    2.80    9.10
  22  26   0   -3.20   10.40
 -24 -26   0  -34.00   13.60
 -24 -26   0    1.30   18.30
 -24 -26   0   -4.90   11.80
  24  26   0    4.80   12.80
  24  26   0   19.80   11.60
 -26 -26   0   25.50   18.10
 -26 -26   0   71.69   17.90
  26  26   0   54.69   16.20
  26  26   0   82.09   15.30
 -28 -26   0   27.60   18.40
 -28 -26   0   60.89   23.90
 -28 -26   0   20.30   17.20
  28  26   0   48.90   14.50
  28  26   0    4.80   14.90
  27 -27   0    4.90   12.30
 -27  27   0   13.70   15.00
 -27  27   0  -21.40   11.10
 -27  27   0    8.70    9.60
  25 -27   0    2.30   11.80
 -25  27   0   -1.40   14.80
 -25  27   0   -7.70   24.40
 -25  27   0   30.40   10.70
 -25  27   0    8.40    8.90
  23 -27   0   11.50   11.80
 -23  27   0   16.90    8.00
 -23  27   0  -11.80   13.30
 -23  27   0   33.40   19.40
 -23  27   0   -8.20    8.90
  21 -27   0   -8.10   11.50
 -21  27   0   -8.00    8.70
 -21  27   0  -13.80   12.20
 -21  27   0    3.40   16.70
 -21  27   0   -1.70    7.30
  19 -27   0   -2.80   10.00
 -19  27   0   -4.80    6.90
 -19  27   0   -3.90    9.40
 -19  27   0   20.80   16.60
 -19  27   0   -3.70    7.90
 -19  27   0   -1.60    3.50
 -19  27   0   -4.30   11.80
  17 -27   0   -6.90    9.40
 -17  27   0   -6.70    7.40
 -17  27   0    6.70    8.60
 -17  27   0    1.40    6.40
 -17  27   0    0.10   10.80
 -17  27   0    0.40   12.40
 -17  27   0  -12.50   15.40
 -17  27   0    9.60   16.70
  15 -27   0   16.10   10.20
 -15  27   0  -14.20    7.20
 -15  27   0   -2.90   11.20
 -15  27   0    2.10    4.80
 -15  27   0   10.60   15.70
 -15  27   0   -1.00    6.40
 -15  27   0   11.50   14.80
 -15  27   0    0.50    7.50
 -15  27   0    1.10    9.40
  13 -27   0   -7.80    8.20
 -13  27   0    1.80    9.20
 -13  27   0    6.10    7.50
 -13  27   0   -2.40    7.50
 -13  27   0    8.10   11.00
 -13  27   0   -2.00    6.10
 -13  27   0   -2.50    4.80
 -13  27   0   33.50   13.90
  11 -27   0    5.70    8.40
 -11  27   0    0.90    5.80
 -11  27   0    6.30    5.10
 -11  27   0   -4.30    7.50
 -11  27   0   -4.30    7.00
 -11  27   0   -6.90   12.70
 -11  27   0    0.30    7.30
 -11  27   0   -5.20   10.10
   9 -27   0    4.50    5.70
   9 -27   0    4.40    8.40
  -9  27   0   -4.00    6.00
  -9  27   0    4.90   10.40
  -9  27   0    4.60    7.00
  -9  27   0   25.80    8.60
  -9  27   0   -5.20    7.10
  -9  27   0   22.90   12.40
  -9  27   0    3.10    5.50
   7 -27   0    2.50    5.60
   7 -27   0  -12.00    8.20
  -7  27   0    1.10    6.10
  -7  27   0    0.30   11.30
  -7  27   0   -9.20    7.80
  -7  27   0   -6.10    9.10
  -7  27   0    5.80    7.00
  -7  27   0    8.60    5.70
  -7  27   0   -3.00   11.80
   5 -27   0   -0.30    8.70
   5 -27   0   -4.30    9.00
   5 -27   0   -6.60    5.20
  -5  27   0    0.30    8.30
  -5  27   0   -7.10   10.90
  -5  27   0    0.80    5.80
  -5  27   0   -7.90   11.70
  -5  27   0    2.70   10.60
  -5  27   0    1.20   12.10
  -5  27   0    9.90    7.70
  -5  27   0    3.70    6.60
  -5  27   0   -4.10    6.10
   3 -27   0    3.80    8.30
   3 -27   0   10.70    6.40
   3 -27   0    2.00    9.20
   3 -27   0    1.00    4.10
   3 -27   0    0.50    3.70
  -3  27   0   -2.70    5.80
  -3  27   0   -4.80   11.00
  -3  27   0   -1.90    6.10
  -3  27   0    3.40   12.50
  -3  27   0    0.30    8.40
  -3  27   0   -5.10    9.50
  -3  27   0    2.10    6.90
  -3  27   0   -5.10   10.90
   1 -27   0    8.30    9.10
   1 -27   0    5.00    5.10
   1 -27   0    5.30    6.60
   1 -27   0   -2.60    8.90
   1 -27   0    0.60    4.70
  -1  27   0    0.80    7.20
  -1  27   0    4.30    6.70
  -1  27   0   -3.70    8.40
  -1  27   0   -2.00    5.50
  -1  27   0   -9.20   11.00
  -1  27   0    4.20   12.20
  -1  27   0    2.90    8.90
  -1 -27   0    6.10    9.30
  -1 -27   0   -8.40    8.10
  -1 -27   0    0.20    6.90
  -1 -27   0   -8.20    5.10
  -1 -27   0   10.10    6.00
   1  27   0    2.80    6.90
   1  27   0   -3.40    9.80
   1  27   0   -8.80    6.60
   1  27   0   -1.70    5.20
   1  27   0    4.30    9.00
   1  27   0   -5.20   11.90
   1  27   0  -15.20   11.20
  -3 -27   0    0.50    6.70
  -3 -27   0   -0.60    6.10
  -3 -27   0  -16.20    6.90
  -3 -27   0   13.20    9.70
  -3 -27   0    5.10    9.40
   3  27   0    0.40    5.60
   3  27   0    0.50   11.60
   3  27   0    7.30    7.80
   3  27   0   -0.80   10.40
   3  27   0    2.00   11.10
   3  27   0    4.00    7.20
   3  27   0    6.90    9.40
  -5 -27   0   -3.20    6.20
  -5 -27   0    1.20    6.00
  -5 -27   0    3.70    7.20
  -5 -27   0   -2.30    7.90
  -5 -27   0  -11.80    8.80
  -5 -27   0   -9.30    7.70
   5  27   0   -4.50    6.90
   5  27   0   -8.30   11.40
   5  27   0    3.10    9.90
   5  27   0    3.70    9.10
   5  27   0  -14.50    7.40
   5  27   0    1.70    5.80
   5  27   0  -14.70   12.20
  -7 -27   0    5.50    8.40
  -7 -27   0   -0.10    8.40
  -7 -27   0  -11.00    7.10
  -7 -27   0   -0.70    5.80
  -7 -27   0  -10.10    7.60
  -7 -27   0  -11.70    8.90
   7  27   0  -11.30    5.60
   7  27   0    1.50   10.00
   7  27   0    0.70    8.10
   7  27   0   10.80   11.30
   7  27   0  -12.90   12.60
   7  27   0   -4.30   10.70
   7  27   0    0.10    8.30
  -9 -27   0   -5.20    8.20
  -9 -27   0    7.20    6.70
  -9 -27   0    9.70    9.50
  -9 -27   0   -6.60    7.70
  -9 -27   0  -10.20    8.80
   9  27   0  -14.90    9.90
   9  27   0    2.60   10.90
   9  27   0   -1.50    8.40
   9  27   0  -12.80    8.50
   9  27   0   -9.50   12.90
   9  27   0   -2.50    9.70
 -11 -27   0   -0.60    8.40
 -11 -27   0   -0.50    8.60
 -11 -27   0   -0.40    7.00
 -11 -27   0   -4.50    8.60
 -11 -27   0  -17.40    9.80
  11  27   0  -30.30   11.20
  11  27   0    7.80    9.00
  11  27   0   14.60   10.30
  11  27   0   31.10   15.50
  11  27   0   -6.10    8.60
  11  27   0   18.80   11.70
 -13 -27   0    6.10   10.40
 -13 -27   0  -11.30    8.50
 -13 -27   0   -3.40    9.90
 -13 -27   0    8.60    8.00
 -13 -27   0   -7.30    8.40
  13  27   0   -7.00   10.50
  13  27   0   -7.90   15.00
  13  27   0  -12.70    9.40
  13  27   0   -2.30    9.50
  13  27   0    2.50   11.60
 -15 -27   0  -11.20   10.50
 -15 -27   0    4.10    8.60
 -15 -27   0   -9.00   11.80
 -15 -27   0  -24.60   10.40
 -15 -27   0   -1.80    9.80
  15  27   0  -21.70   10.00
  15  27   0   -1.10   10.50
  15  27   0  -10.50    9.60
  15  27   0  -11.60   15.50
  15  27   0   -8.40   10.20
 -17 -27   0  -23.60   10.90
 -17 -27   0   11.60   13.90
 -17 -27   0   -8.90   10.60
 -17 -27   0   -0.50    9.10
  17  27   0   -3.50   17.20
  17  27   0    7.10   11.20
  17  27   0  -14.40   17.30
  17  27   0   -1.70   10.40
 -19 -27   0  -10.90   11.50
 -19 -27   0   -6.20   15.70
 -19 -27   0   -2.50    9.30
 -19 -27   0   -6.90   10.10
 -19 -27   0    5.10   12.80
  19  27   0   -7.30   10.30
  19  27   0  -19.10   10.50
  19  27   0    4.60   32.70
  19  27   0  -12.50   10.40
 -21 -27   0    6.40   11.20
 -21 -27   0   -9.40   12.10
 -21 -27   0    8.40   11.40
 -21 -27   0   27.20   18.30
  21  27   0    0.60   11.10
  21  27   0    1.60   11.90
  21  27   0  -16.90    9.80
 -23 -27   0   10.90   14.30
 -23 -27   0    2.10   18.60
 -23 -27   0   -6.00   11.70
 -23 -27   0   20.50   13.00
  23  27   0    8.90   11.60
  23  27   0    2.20    8.80
  23  27   0    0.30   12.90
 -25 -27   0  -10.10   15.50
 -25 -27   0    2.40   30.30
 -25 -27   0  -13.40   13.00
 -25 -27   0   22.80   12.90
  25  27   0   -1.10   13.80
  25  27   0  -24.90   12.10
 -27 -27   0   -2.70   15.80
 -27 -27   0    1.40   15.10
 -27 -27   0   14.80   21.00
  27  27   0    4.60   13.90
  27  27   0  -19.90   13.80
  26 -28   0   35.00   15.30
 -26  28   0   46.00   10.70
 -26  28   0   21.20   12.10
 -26  28   0   28.50   15.80
  24 -28   0  154.08   20.40
 -24  28   0  224.28   27.60
 -24  28   0  176.68   17.90
 -24  28   0  194.58   20.50
  22 -28   0   34.10   14.70
 -22  28   0   59.49   11.60
 -22  28   0   65.59   17.10
 -22  28   0   53.99    9.40
 -22  28   0   39.30   23.10
  20 -28   0   32.60   12.50
 -20  28   0   20.80   10.50
 -20  28   0   19.40    7.80
 -20  28   0  -47.60   17.10
 -20  28   0   20.50    9.70
 -20  28   0    8.20   14.30
  18 -28   0  157.28   19.00
 -18  28   0  165.38   15.50
 -18  28   0  176.18   11.60
 -18  28   0  162.98   17.70
 -18  28   0  171.48   19.30
 -18  28   0  160.28   24.50
 -18  28   0  179.78   21.60
 -18  28   0  236.68   24.90
  16 -28   0  423.96   31.40
 -16  28   0  435.36   27.90
 -16  28   0  459.65   26.00
 -16  28   0  491.85   27.90
 -16  28   0  446.86   34.20
 -16  28   0  479.45   23.20
 -16  28   0  545.55   32.10
 -16  28   0  435.96   38.90
 -16  28   0  515.25   41.10
 -16  28   0  476.05   38.90
  14 -28   0   49.40   12.50
 -14  28   0   41.00    8.50
 -14  28   0   72.89   10.60
 -14  28   0    6.60   21.40
 -14  28   0   53.49    7.00
 -14  28   0   44.60    9.80
 -14  28   0   72.49   18.20
 -14  28   0    7.70   15.80
 -14  28   0   52.49   12.10
 -14  28   0   41.20   14.10
  12 -28   0   29.10   11.20
 -12  28   0   31.40   14.30
 -12  28   0   26.90    7.80
 -12  28   0   34.90    9.20
 -12  28   0   26.90    6.50
 -12  28   0   48.90    9.00
 -12  28   0   29.00   13.10
 -12  28   0   27.00   17.30
  10 -28   0  144.39   17.20
 -10  28   0  186.38   21.80
 -10  28   0  136.79   18.70
 -10  28   0  144.29   12.90
 -10  28   0  171.68   16.00
 -10  28   0  149.79   14.80
 -10  28   0  158.18   17.10
 -10  28   0  143.09   16.40
   8 -28   0  240.58   16.70
   8 -28   0  249.28   21.50
  -8  28   0  255.77   20.40
  -8  28   0  233.08   24.30
  -8  28   0  247.18   16.80
  -8  28   0  249.08   18.80
  -8  28   0  264.27   18.20
  -8  28   0  226.68   25.40
  -8  28   0  223.08   18.40
   6 -28   0  231.28   21.00
   6 -28   0  266.57   17.10
   6 -28   0  226.18   23.30
  -6  28   0  298.27   26.00
  -6  28   0  184.38   21.40
  -6  28   0  225.88   27.30
  -6  28   0  220.18   17.60
  -6  28   0  250.87   18.90
  -6  28   0  223.08   16.80
  -6  28   0  247.48   17.70
  -6  28   0  269.57   20.60
   4 -28   0   56.19    8.90
   4 -28   0   37.30    4.90
   4 -28   0   36.80   10.80
   4 -28   0   38.50    4.40
   4 -28   0   38.90   11.90
  -4  28   0   37.10    9.60
  -4  28   0   27.80   11.30
  -4  28   0   47.60   13.50
  -4  28   0   45.30    8.30
  -4  28   0   41.10    9.90
  -4  28   0   29.20   14.40
  -4  28   0   27.10    8.30
  -4  28   0   44.90    8.10
  -4  28   0   50.49   14.40
   2 -28   0  390.86   20.60
   2 -28   0  413.56   20.00
   2 -28   0  427.16   29.00
   2 -28   0  341.67   25.80
   2 -28   0  410.56   23.60
  -2  28   0  379.66   32.20
  -2  28   0  363.16   29.00
  -2  28   0  396.06   31.30
  -2  28   0  380.96   23.70
  -2  28   0  362.86   21.70
  -2  28   0  442.56   27.10
  -2  28   0  392.36   24.20
   0 -28   0 1247.78   54.59
   0 -28   0 1146.89   58.49
   0 -28   0 1178.78   53.59
   0 -28   0 1274.47   60.29
   0 -28   0 1223.58   56.29
   0  28   0 1155.38   56.49
   0  28   0 1181.58   60.99
   0  28   0 1239.68   59.09
   0  28   0 1151.88   61.79
   0  28   0 1264.67   62.89
   0  28   0 1207.08   57.29
   0  28   0 1235.38   54.19
  -2 -28   0  380.26   23.10
  -2 -28   0  422.76   28.10
  -2 -28   0  387.66   24.90
  -2 -28   0  341.57   26.70
  -2 -28   0  407.46   22.30
   2  28   0  381.46   32.10
   2  28   0  392.96   25.20
   2  28   0  450.05   22.00
   2  28   0  423.26   31.50
   2  28   0  413.36   29.50
   2  28   0  460.45   28.40
   2  28   0  334.07   24.80
  -4 -28   0   39.70    8.40
  -4 -28   0   45.40   10.50
  -4 -28   0   57.69   13.10
  -4 -28   0   42.80   11.30
   4  28   0   30.40    9.60
   4  28   0   41.80    7.30
   4  28   0   32.60   15.60
   4  28   0   34.60   10.20
   4  28   0   51.49   13.80
   4  28   0   34.70   11.30
   4  28   0   28.10   11.50
  -6 -28   0  246.78   20.30
  -6 -28   0  244.98   19.20
  -6 -28   0  242.28   22.00
  -6 -28   0  205.88   20.80
  -6 -28   0  254.77   18.70
  -6 -28   0  232.08   16.30
   6  28   0  251.77   23.60
   6  28   0  196.88   19.70
   6  28   0  223.38   16.20
   6  28   0  254.07   28.20
   6  28   0  228.88   20.50
   6  28   0  248.98   24.80
   6  28   0  255.17   23.30
  -8 -28   0  253.37   20.60
  -8 -28   0  261.37   22.30
  -8 -28   0  220.08   22.00
  -8 -28   0  233.58   22.10
  -8 -28   0  270.67   19.50
  -8 -28   0  238.78   17.30
   8  28   0  247.88   24.90
   8  28   0  227.68   21.40
   8  28   0  258.97   24.70
   8  28   0  234.48   21.00
   8  28   0  258.47   23.80
   8  28   0  262.97   28.30
 -10 -28   0  169.38   18.40
 -10 -28   0  131.59   14.40
 -10 -28   0  144.69   16.40
 -10 -28   0  148.39   17.30
 -10 -28   0  138.19   16.50
  10  28   0  134.69   15.80
  10  28   0  171.98   20.30
  10  28   0  162.18   17.30
  10  28   0  127.99   17.00
  10  28   0  116.99   16.50
  10  28   0  161.78   21.60
 -12 -28   0   39.00    9.60
 -12 -28   0   45.10   10.70
 -12 -28   0   24.60    9.80
 -12 -28   0   28.70   11.10
 -12 -28   0    9.10   11.00
  12  28   0   19.60   13.60
  12  28   0   38.80   16.80
  12  28   0   28.90   10.80
  12  28   0   46.40   13.60
  12  28   0   17.50   12.60
  12  28   0   29.40   11.30
 -14 -28   0   51.69   11.90
 -14 -28   0   39.80   11.80
 -14 -28   0   32.20   12.10
 -14 -28   0   58.49   10.90
  14  28   0   54.99   12.20
  14  28   0   43.60   13.20
  14  28   0   57.39   19.60
  14  28   0   29.20   12.20
  14  28   0   63.79   13.90
 -16 -28   0  477.05   29.40
 -16 -28   0  492.45   31.40
 -16 -28   0  457.05   36.90
 -16 -28   0  427.66   32.90
  16  28   0  457.85   32.20
  16  28   0  474.45   40.00
  16  28   0  455.95   31.40
  16  28   0  468.35   33.10
  16  28   0  504.85   33.60
 -18 -28   0  159.88   20.50
 -18 -28   0  181.38   25.00
 -18 -28   0  179.28   20.70
 -18 -28   0  191.08   21.20
  18  28   0  181.08   20.60
  18  28   0  149.09   22.90
  18  28   0  126.29   17.20
 -20 -28   0   14.90   14.00
 -20 -28   0   25.80   11.90
 -20 -28   0   13.80   11.40
 -20 -28   0   29.30   18.30
  20  28   0   17.30   12.60
  20  28   0   26.70   11.50
  20  28   0   30.50   13.60
 -22 -28   0   29.60   16.20
 -22 -28   0   28.90   14.30
 -22 -28   0   35.00   19.90
 -22 -28   0   49.70   13.90
  22  28   0   48.70   15.40
  22  28   0   34.50   14.70
  22  28   0   43.60   11.70
 -24 -28   0  195.68   47.80
 -24 -28   0  180.98   20.30
 -24 -28   0  195.28   22.30
 -24 -28   0  124.49   22.70
  24  28   0  218.28   26.30
  24  28   0  211.58   18.60
  24  28   0  232.48   27.60
 -26 -28   0    3.60   13.50
 -26 -28   0   14.70   17.20
 -26 -28   0   -2.80   14.80
 -26 -28   0   49.00   24.10
  26  28   0   21.30   14.60
  26  28   0   41.00   16.60
  25 -29   0   -3.10   11.80
 -25  29   0   19.00   11.80
 -25  29   0   15.70   16.50
 -25  29   0   22.20    9.70
  23 -29   0   10.00   13.10
 -23  29   0  -12.30   14.80
 -23  29   0   -4.50   10.70
 -23  29   0   14.50    9.20
  21 -29   0   10.10   10.70
 -21  29   0    4.70   10.50
 -21  29   0    7.10   14.40
 -21  29   0   -3.80    7.70
  19 -29   0    1.10   10.90
 -19  29   0   -3.70   10.70
 -19  29   0    3.90    7.60
 -19  29   0    1.20    3.70
 -19  29   0    4.60   13.90
 -19  29   0   10.90   21.90
 -19  29   0   -7.60    9.50
 -19  29   0   11.60   13.80
  17 -29   0  -14.70    9.30
 -17  29   0   -4.70    7.90
 -17  29   0   -8.80   17.50
 -17  29   0  -11.10   12.10
 -17  29   0    3.90    7.50
 -17  29   0   10.80   13.00
 -17  29   0    7.30    9.50
 -17  29   0   21.00   10.10
  15 -29   0  -19.80    9.50
 -15  29   0    9.10   11.10
 -15  29   0   -3.00   12.90
 -15  29   0    2.20    9.80
 -15  29   0  -35.90   17.00
 -15  29   0   -6.00    5.20
 -15  29   0  -11.70    8.50
 -15  29   0   -3.60    7.20
  13 -29   0   11.30   10.80
 -13  29   0   22.90   16.60
 -13  29   0   -5.70    9.70
 -13  29   0   18.90    9.40
 -13  29   0    5.40   11.60
 -13  29   0   15.30   13.90
 -13  29   0    6.10    7.40
 -13  29   0   -6.70    5.60
 -13  29   0   10.40    8.30
  11 -29   0   17.60   10.60
 -11  29   0   -2.80    6.10
 -11  29   0    7.50    7.20
 -11  29   0    5.70    8.50
 -11  29   0    4.30    7.80
 -11  29   0   -2.70    8.70
 -11  29   0   -3.20   11.40
   9 -29   0   13.90    6.90
   9 -29   0   12.20   10.00
  -9  29   0    4.10    7.80
  -9  29   0   -2.10    6.00
  -9  29   0   -4.00    6.50
  -9  29   0  -10.30   11.30
  -9  29   0   13.30    7.60
  -9  29   0    1.40    9.00
   7 -29   0   -7.20    6.20
   7 -29   0   -9.80    9.20
  -7  29   0   -5.90    5.80
  -7  29   0   -3.40   12.70
  -7  29   0   -9.60   11.50
  -7  29   0    7.80    7.70
  -7  29   0    3.70    9.20
  -7  29   0    6.10    7.30
  -7  29   0   11.10    7.80
   5 -29   0   -2.70    6.40
   5 -29   0   14.00    9.70
   5 -29   0   -7.40   11.10
  -5  29   0   11.30    8.10
  -5  29   0  -15.80   12.40
  -5  29   0    3.30    6.90
  -5  29   0  -13.60   14.20
  -5  29   0   -2.00    9.10
  -5  29   0    0.00    7.00
  -5  29   0  -28.90   13.80
  -5  29   0   -2.60    6.40
  -5  29   0    3.30   11.10
   3 -29   0    6.70    9.60
   3 -29   0   -0.90    4.20
   3 -29   0   -2.00    6.80
   3 -29   0   -2.20    3.80
   3 -29   0  -12.30   10.00
  -3  29   0   -1.20   13.20
  -3  29   0  -21.50    9.50
  -3  29   0   -0.20   10.90
  -3  29   0   -6.50    6.50
  -3  29   0  -11.40   13.60
  -3  29   0   -1.80    7.30
  -3  29   0    2.70    6.00
   1 -29   0    7.30    7.30
   1 -29   0   -3.10    9.10
   1 -29   0   -8.20    9.40
   1 -29   0    0.80    5.10
   1 -29   0   -4.80    4.80
  -1  29   0   -3.60   14.20
  -1  29   0   -3.30    9.80
  -1  29   0   12.50    7.80
  -1  29   0   14.10   14.00
  -1  29   0    8.30    8.40
  -1  29   0   -7.10   10.10
  -1  29   0    0.50    5.60
  -1 -29   0    2.70    9.60
  -1 -29   0   -8.50    8.90
  -1 -29   0   -2.50    5.90
  -1 -29   0   -0.60    5.50
  -1 -29   0   -2.90    7.90
   1  29   0   18.60   15.10
   1  29   0   -2.90    8.20
   1  29   0   22.90   13.50
   1  29   0   -5.80    7.60
   1  29   0    1.50    5.50
   1  29   0    0.00    9.80
   1  29   0  -14.30    9.80
  -3 -29   0   -3.40    7.90
  -3 -29   0   -3.70    9.10
  -3 -29   0   -0.80    9.50
  -3 -29   0   -3.30    6.70
  -3 -29   0    1.90    6.40
   3  29   0    9.30   13.70
   3  29   0    5.30   10.70
   3  29   0    9.80   14.00
   3  29   0   -8.90    7.40
   3  29   0   -0.50   10.30
   3  29   0   -5.40    5.60
   3  29   0   -3.90    7.90
  -5 -29   0   -2.40    7.60
  -5 -29   0  -11.80    8.40
  -5 -29   0   -6.30    9.10
  -5 -29   0    2.20    9.10
  -5 -29   0    0.60    7.20
   5  29   0    2.00   14.30
   5  29   0    3.00   11.40
   5  29   0    2.50    6.10
   5  29   0   16.10   13.00
   5  29   0   -3.10    8.60
   5  29   0   -4.60   11.30
   5  29   0    1.20    8.30
  -7 -29   0   -5.40    9.80
  -7 -29   0   20.60   10.60
  -7 -29   0   -7.80    8.00
  -7 -29   0    0.40    6.10
  -7 -29   0   -6.40    9.00
  -7 -29   0  -11.30    7.40
   7  29   0   -3.50   12.60
   7  29   0   -4.70    8.70
   7  29   0   18.00   14.50
   7  29   0   -5.90    8.70
   7  29   0    5.30   12.90
   7  29   0   -6.90   10.20
  -9 -29   0   -5.10    9.00
  -9 -29   0    0.80    6.50
  -9 -29   0   -8.60   10.20
  -9 -29   0  -12.00    9.50
  -9 -29   0    7.20    9.30
  -9 -29   0  -10.80    8.70
   9  29   0   11.80   12.80
   9  29   0   -8.20    8.60
   9  29   0   -5.60   12.20
   9  29   0    0.50   10.50
   9  29   0   -2.80    9.40
   9  29   0    8.00   15.20
 -11 -29   0   11.00   11.30
 -11 -29   0    7.70   10.30
 -11 -29   0  -12.80    9.30
 -11 -29   0    3.00   10.00
 -11 -29   0   -4.70    7.00
  11  29   0   -3.40   11.60
  11  29   0   -0.40   14.20
  11  29   0    8.40   10.60
  11  29   0    3.50   10.60
  11  29   0    2.30   17.40
  11  29   0   -7.20   12.70
 -13 -29   0    6.50    8.60
 -13 -29   0    4.40   10.70
 -13 -29   0    8.00   10.30
 -13 -29   0    7.70   11.00
  13  29   0    6.20    9.60
  13  29   0    9.20   11.10
  13  29   0  -19.00   11.70
  13  29   0  -13.00   11.10
  13  29   0  -20.40   17.00
 -15 -29   0  -19.30   12.80
 -15 -29   0   -8.30   11.70
 -15 -29   0   -3.30   11.90
 -15 -29   0    8.00   10.90
 -15 -29   0    0.20    8.60
  15  29   0  -12.00   19.40
  15  29   0    2.90   13.10
  15  29   0    0.20   11.30
  15  29   0  -11.10   10.40
  15  29   0   20.70   11.90
 -17 -29   0   -3.30   10.80
 -17 -29   0   -8.50    9.70
 -17 -29   0  -19.90   14.60
 -17 -29   0  -13.10   11.30
  17  29   0  -16.30   11.20
  17  29   0    2.00   12.30
  17  29   0   -4.20   11.60
 -19 -29   0   -5.70   18.10
 -19 -29   0    3.90   13.40
 -19 -29   0   -6.00   10.60
 -19 -29   0    1.00   10.90
  19  29   0  -10.60   12.20
  19  29   0   -9.60   11.70
  19  29   0  -10.20   11.70
 -21 -29   0   -2.70   14.50
 -21 -29   0   -8.00   18.30
 -21 -29   0   16.20   11.90
 -21 -29   0   12.10   11.90
  21  29   0    5.10   14.00
  21  29   0  -29.40   18.90
  21  29   0   -1.80   11.90
 -23 -29   0   -3.30   12.20
 -23 -29   0    5.00   13.70
 -23 -29   0  -14.80   15.00
 -23 -29   0  -28.60   39.00
  23  29   0   16.60   14.70
  23  29   0  -21.20   13.10
  23  29   0    8.70   10.80
 -25 -29   0    8.50   15.00
 -25 -29   0  -19.40   16.00
 -25 -29   0  -11.00   13.10
 -25 -29   0  -32.60   21.10
  25  29   0  -15.50   15.00
  25  29   0   -0.90   14.30
  24 -30   0  342.67   30.20
 -24  30   0  335.87   26.90
 -24  30   0  392.16   35.90
 -24  30   0  321.57   23.90
  22 -30   0  144.19   20.80
 -22  30   0  157.48   23.00
 -22  30   0  137.49   13.90
 -22  30   0  151.48   22.30
 -22  30   0  145.29   16.00
  20 -30   0   53.59   14.50
 -20  30   0   35.80   11.50
 -20  30   0   45.20   12.60
 -20  30   0   18.50   15.90
 -20  30   0   26.20    9.10
 -20  30   0   26.20   16.00
  18 -30   0  219.88   23.50
 -18  30   0  234.58   27.60
 -18  30   0  249.88   22.80
 -18  30   0  213.38   21.50
 -18  30   0  245.18   27.80
 -18  30   0  195.58   15.70
 -18  30   0  207.58   18.20
  16 -30   0  -14.80   11.50
 -16  30   0   16.00    9.90
 -16  30   0   -7.10   13.10
 -16  30   0   12.50    9.80
 -16  30   0    2.20    7.50
 -16  30   0   -1.50   12.80
 -16  30   0    8.70    5.50
  14 -30   0  312.67   26.80
 -14  30   0  351.46   21.90
 -14  30   0  311.07   24.30
 -14  30   0  264.77   29.80
 -14  30   0  379.96   23.80
 -14  30   0  304.27   36.10
 -14  30   0  343.47   19.20
 -14  30   0  352.26   27.00
  12 -30   0    9.20   10.50
 -12  30   0   12.40    8.90
 -12  30   0   -4.40    9.90
 -12  30   0   14.90   15.30
 -12  30   0    3.00    6.10
 -12  30   0    0.80   13.00
 -12  30   0    8.50    7.70
 -12  30   0   -7.20   10.20
 -12  30   0   -2.00   15.80
  10 -30   0  149.88   17.90
 -10  30   0  158.58   17.50
 -10  30   0  163.08   15.70
 -10  30   0  108.99   11.20
 -10  30   0  120.09   14.20
 -10  30   0  102.69   18.00
 -10  30   0  123.19   13.40
   8 -30   0   15.10   10.50
   8 -30   0    5.40    7.50
  -8  30   0   -3.60    7.80
  -8  30   0    8.10    6.70
  -8  30   0    1.30   12.00
  -8  30   0    9.40    8.20
  -8  30   0    3.30    7.80
  -8  30   0   33.70   10.50
   6 -30   0  103.79   16.70
   6 -30   0   95.89   15.60
   6 -30   0  120.19   14.00
  -6  30   0  108.09   12.50
  -6  30   0  103.09   21.20
  -6  30   0  123.39   14.40
  -6  30   0  115.79   18.00
  -6  30   0  117.79   13.50
  -6  30   0   96.19   12.10
  -6  30   0   93.49   18.40
  -6  30   0  116.99   14.40
   4 -30   0  365.06   29.20
   4 -30   0  363.16   26.60
   4 -30   0  362.56   22.70
   4 -30   0  344.37   16.50
  -4  30   0  383.66   33.00
  -4  30   0  346.87   21.30
  -4  30   0  314.67   27.20
  -4  30   0  322.67   26.00
  -4  30   0  363.16   24.20
  -4  30   0  370.26   22.60
  -4  30   0  345.37   23.30
   2 -30   0  106.99   12.30
   2 -30   0   87.89    9.70
   2 -30   0   66.99   12.90
   2 -30   0   87.69    9.30
   2 -30   0   64.09   15.00
  -2  30   0   92.39    9.60
  -2  30   0  104.19   19.10
  -2  30   0  100.79   17.70
  -2  30   0   71.49   10.70
  -2  30   0   92.29   14.80
  -2  30   0   81.29   12.30
  -2  30   0   94.69   19.60
   0 -30   0  319.47   19.40
   0 -30   0  288.57   24.60
   0 -30   0  336.97   26.50
   0 -30   0  324.97   22.40
   0 -30   0  306.67   18.70
   0  30   0  335.67   19.30
   0  30   0  348.27   32.00
   0  30   0  291.97   27.20
   0  30   0  319.57   26.40
   0  30   0  382.36   32.80
   0  30   0  314.47   23.50
   0  30   0  329.47   22.80
  -2 -30   0   82.99   12.50
  -2 -30   0   93.19    9.90
  -2 -30   0   93.39   10.90
  -2 -30   0   63.19   13.40
  -2 -30   0   92.09   14.40
   2  30   0  100.59   19.40
   2  30   0   94.59   16.30
   2  30   0   89.79   12.40
   2  30   0   52.39   11.50
   2  30   0   79.99   18.40
   2  30   0   86.79    9.60
   2  30   0   87.39   15.50
  -4 -30   0  403.46   23.00
  -4 -30   0  395.86   28.10
  -4 -30   0  342.27   23.40
  -4 -30   0  406.36   26.10
  -4 -30   0  355.46   27.40
   4  30   0  309.97   28.60
   4  30   0  325.67   31.50
   4  30   0  398.06   21.30
   4  30   0  382.86   25.90
   4  30   0  354.76   25.50
   4  30   0  385.26   34.10
   4  30   0  362.46   29.00
  -6 -30   0  127.69   16.30
  -6 -30   0  112.39   14.70
  -6 -30   0   84.99   15.20
  -6 -30   0   97.19   12.70
  -6 -30   0   99.69   11.70
   6  30   0   71.09   15.50
   6  30   0  105.39   12.70
   6  30   0  118.09   20.60
   6  30   0  104.09   13.80
   6  30   0  111.49   17.80
   6  30   0  108.49   14.60
   6  30   0   87.19   16.30
  -8 -30   0    6.40    6.90
  -8 -30   0   11.10    9.20
  -8 -30   0    4.20   10.60
  -8 -30   0    4.90    9.20
  -8 -30   0    7.60    9.80
  -8 -30   0    6.10   10.90
   8  30   0   16.90   16.20
   8  30   0   18.30   13.60
   8  30   0   -8.20    9.10
   8  30   0   -1.80   13.80
   8  30   0   -0.80    9.40
   8  30   0  -16.80   10.80
 -10 -30   0  128.69   16.60
 -10 -30   0  111.59   14.10
 -10 -30   0  129.99   12.90
 -10 -30   0  127.99   15.90
 -10 -30   0   83.09   16.30
 -10 -30   0  157.88   20.10
  10  30   0  171.78   23.70
  10  30   0  116.39   15.90
  10  30   0  120.19   19.30
  10  30   0  129.59   17.60
  10  30   0  141.59   17.10
  10  30   0  130.99   19.50
 -12 -30   0    0.00    8.00
 -12 -30   0    0.10   10.80
 -12 -30   0   -1.00   11.20
 -12 -30   0    9.40   11.00
  12  30   0   -4.80   10.30
  12  30   0  -16.60    9.70
  12  30   0  -11.70   13.30
  12  30   0  -19.10   17.20
  12  30   0   -7.40   11.70
 -14 -30   0  328.47   23.80
 -14 -30   0  323.47   27.00
 -14 -30   0  339.37   27.30
 -14 -30   0  337.97   28.10
  14  30   0  304.67   32.10
  14  30   0  344.97   30.00
  14  30   0  374.56   29.40
  14  30   0  360.06   30.90
  14  30   0  346.37   27.80
 -16 -30   0   -8.70   12.80
 -16 -30   0   -0.20    9.80
 -16 -30   0    6.30   10.40
  16  30   0   -7.60   11.40
  16  30   0   -8.20   12.10
  16  30   0   -5.20   13.20
 -18 -30   0  186.78   22.40
 -18 -30   0  235.88   23.40
 -18 -30   0  236.48   24.50
  18  30   0  173.08   21.60
  18  30   0  256.37   26.90
  18  30   0  239.18   26.80
 -20 -30   0   23.40   13.10
 -20 -30   0   29.40   15.70
 -20 -30   0   47.10   21.40
 -20 -30   0   49.40   13.60
  20  30   0   49.90   14.60
  20  30   0   36.80   16.20
 -22 -30   0  157.08   19.40
 -22 -30   0  127.29   18.10
 -22 -30   0  134.99   21.70
  22  30   0  134.49   20.60
  22  30   0  126.09   19.50
  22  30   0  154.68   17.20
 -24 -30   0  343.97   32.30
 -24 -30   0  293.57   35.60
 -24 -30   0  385.16   31.40
 -24 -30   0  369.66   34.90
  24  30   0  343.17   25.00
  24  30   0  365.46   33.40
  24  30   0  337.17   33.00
  23 -31   0    6.70   13.80
 -23  31   0    2.50   16.50
 -23  31   0   -3.20    9.60
 -23  31   0   -7.90   12.70
 -23  31   0  -14.10   19.30
  21 -31   0    0.50   11.30
 -21  31   0   -8.90    8.90
 -21  31   0  -12.60   11.90
 -21  31   0    4.10   15.40
 -21  31   0   27.90   17.40
  19 -31   0   -2.70   12.10
 -19  31   0   11.50   11.40
 -19  31   0   -4.60    8.50
 -19  31   0    0.50   15.50
 -19  31   0  -17.40   15.10
 -19  31   0   10.20   11.70
  17 -31   0    8.50   12.80
 -17  31   0    0.00    5.80
 -17  31   0   16.10   15.70
 -17  31   0    7.60   11.20
 -17  31   0   10.00   11.00
 -17  31   0    7.30    8.30
 -17  31   0    2.70   13.60
  15 -31   0   -6.40   11.50
 -15  31   0   -4.60    9.90
 -15  31   0    3.50   10.90
 -15  31   0    7.00    5.90
 -15  31   0   -4.90    7.70
 -15  31   0    2.00   14.80
 -15  31   0   -3.20   12.20
  13 -31   0   -1.90   10.30
 -13  31   0   -8.40    7.30
 -13  31   0    2.50   13.40
 -13  31   0   12.60    9.90
 -13  31   0   16.60   11.60
 -13  31   0  -16.70   10.70
 -13  31   0    3.40    6.40
  11 -31   0    7.50   10.50
 -11  31   0   -2.20   13.50
 -11  31   0    5.00   12.20
 -11  31   0   -0.50   10.40
 -11  31   0   15.50    8.50
 -11  31   0  -24.30   19.60
 -11  31   0  -23.00   21.90
 -11  31   0    2.40    6.40
 -11  31   0   -2.80    9.00
   9 -31   0   20.70    8.40
   9 -31   0   -7.10   10.30
  -9  31   0   -1.20    6.60
  -9  31   0    1.80    8.60
  -9  31   0    5.20    8.70
  -9  31   0   -5.70   14.70
  -9  31   0   10.10   12.40
  -9  31   0    9.40    8.30
  -9  31   0  -18.40    9.50
   7 -31   0    8.90   10.30
   7 -31   0    2.10    7.20
  -7  31   0   -1.70    8.70
  -7  31   0    8.00   15.90
  -7  31   0   -0.50    6.90
  -7  31   0   -7.30    7.70
  -7  31   0  -16.70   15.90
  -7  31   0    1.90    7.90
  -7  31   0   -1.50   11.60
  -7  31   0   16.00   10.70
   5 -31   0   -1.10    7.80
   5 -31   0    2.00   12.90
   5 -31   0   16.40   11.30
  -5  31   0    7.90   11.10
  -5  31   0   -0.50    7.50
  -5  31   0    0.40    7.80
  -5  31   0  -50.19   24.00
  -5  31   0  -15.40   11.50
  -5  31   0   -2.10    8.70
  -5  31   0    5.40    8.20
  -5  31   0  -23.90   15.00
   3 -31   0    5.60   10.60
   3 -31   0   -3.30    4.40
   3 -31   0   -0.60    3.80
   3 -31   0   -6.40    8.20
   3 -31   0    1.90   11.10
  -3  31   0    0.20   11.70
  -3  31   0   -1.20    8.20
  -3  31   0  -10.00    7.40
  -3  31   0  -15.20   16.20
  -3  31   0   -3.20   10.90
  -3  31   0    9.50    6.90
   1 -31   0   -2.70   10.10
   1 -31   0    1.80    5.80
   1 -31   0   -3.20    5.10
   1 -31   0   -5.30   10.60
   1 -31   0  -10.10    8.30
  -1  31   0   -0.80   11.70
  -1  31   0   -2.90    7.90
  -1  31   0  -15.60   15.90
  -1  31   0    1.30    8.50
  -1  31   0   13.30   12.50
  -1  31   0   16.00    6.60
  -1 -31   0    0.10    8.90
  -1 -31   0    8.00   11.00
  -1 -31   0   -5.00    6.40
  -1 -31   0    2.00   11.20
  -1 -31   0   -8.20    6.00
   1  31   0    0.00    8.40
   1  31   0  -24.20   14.80
   1  31   0    5.10    6.30
   1  31   0    8.00   15.80
   1  31   0   14.20   12.60
   1  31   0   -5.50   11.80
   1  31   0    8.10    9.50
  -3 -31   0   11.40   10.20
  -3 -31   0    4.90    9.80
  -3 -31   0    4.60    7.60
  -3 -31   0   -1.40   11.40
  -3 -31   0    5.90   11.10
   3  31   0    4.70    6.40
   3  31   0   -5.50    8.90
   3  31   0   -2.90   13.10
   3  31   0   -1.60   11.50
   3  31   0   -6.00   15.80
   3  31   0   10.00    9.10
   3  31   0   19.20   15.30
  -5 -31   0   -3.20    7.80
  -5 -31   0  -11.00   10.60
  -5 -31   0  -13.10    9.70
  -5 -31   0    5.30    8.50
  -5 -31   0   -3.60   10.80
   5  31   0   12.90   15.40
   5  31   0   -3.00    6.40
   5  31   0  -15.70    9.40
   5  31   0   14.70   17.80
   5  31   0   15.40    9.20
   5  31   0   12.20   13.30
   5  31   0   -8.70   11.10
  -7 -31   0    2.70    9.10
  -7 -31   0    3.60    8.90
  -7 -31   0    1.70   10.90
  -7 -31   0    2.30   11.10
  -7 -31   0   -5.50   10.10
   7  31   0  -15.20   14.50
   7  31   0   -5.50    9.30
   7  31   0   19.90   13.90
   7  31   0   -1.10   12.40
   7  31   0    4.00    9.70
   7  31   0    5.50   17.40
  -9 -31   0   -7.10    6.80
  -9 -31   0   -5.80   10.20
  -9 -31   0   -2.70   11.10
  -9 -31   0   -4.00   10.10
  -9 -31   0    6.10    9.60
   9  31   0    4.10    9.90
   9  31   0   -4.50   17.60
   9  31   0   -6.40   15.70
   9  31   0  -16.80    9.50
   9  31   0   -4.50   11.70
 -11 -31   0   -9.40   10.40
 -11 -31   0  -24.50   11.60
 -11 -31   0    3.90    8.00
 -11 -31   0   -8.60    9.80
 -11 -31   0  -25.60   10.50
  11  31   0    9.90   11.00
  11  31   0   -8.70   12.40
  11  31   0   -6.50   19.00
  11  31   0  -14.40   10.20
  11  31   0    8.50   14.90
 -13 -31   0   -6.70    8.50
 -13 -31   0   -2.10   11.50
 -13 -31   0    4.80   11.30
 -13 -31   0  -10.00   11.50
  13  31   0    1.20   11.30
  13  31   0   -5.50   12.60
  13  31   0   16.00   23.80
  13  31   0   12.10   12.30
  13  31   0  -12.40   14.60
 -15 -31   0   -3.70   10.90
 -15 -31   0  -20.80   11.50
 -15 -31   0   14.50   10.20
  15  31   0   -3.40   13.20
  15  31   0  -17.00   14.70
  15  31   0  -14.90   11.20
 -17 -31   0    3.40   11.40
 -17 -31   0   -0.60   13.00
 -17 -31   0   10.80   10.50
  17  31   0    1.60   13.50
  17  31   0   52.89   15.30
  17  31   0    0.00   12.50
 -19 -31   0  -12.10   13.90
 -19 -31   0   -6.00   12.20
 -19 -31   0  -14.40   12.30
  19  31   0    3.50   15.20
  19  31   0   -7.90   14.40
  19  31   0  -20.70   14.80
 -21 -31   0    4.60   16.20
 -21 -31   0    5.00   12.90
 -21 -31   0  -20.80   11.90
  21  31   0   -1.80   14.30
  21  31   0   25.80   14.50
  21  31   0  -27.80   14.60
 -23 -31   0    9.00   15.20
 -23 -31   0  -17.80   16.30
 -23 -31   0    1.40   14.00
 -23 -31   0  -14.70   20.90
  23  31   0   -2.00   15.20
  23  31   0   19.50   12.30
  23  31   0    0.80   15.00
 -22  32   0   24.50   13.30
 -22  32   0   -7.00    9.50
  20 -32   0  127.39   19.50
 -20  32   0  161.68   18.30
 -20  32   0  191.68   18.60
 -20  32   0  171.68   18.00
 -20  32   0  166.88   22.20
 -20  32   0  156.18   23.30
  18 -32   0   26.70   12.50
 -18  32   0   21.10    9.60
 -18  32   0   15.60   15.40
 -18  32   0   39.90   13.00
 -18  32   0   43.70   13.10
 -18  32   0   16.70   16.00
  16 -32   0  423.06   33.40
 -16  32   0  481.55   30.30
 -16  32   0  466.35   24.30
 -16  32   0  486.35   38.50
 -16  32   0  499.65   35.20
 -16  32   0  488.25   28.50
 -16  32   0  496.75   31.80
  14 -32   0 1018.70   56.39
 -14  32   0 1128.19   52.79
 -14  32   0 1078.49   54.19
 -14  32   0 1141.69   55.19
 -14  32   0 1054.69   49.00
 -14  32   0 1049.59   51.89
 -14  32   0 1082.69   60.69
  12 -32   0   15.80   12.10
 -12  32   0   15.30    9.00
 -12  32   0   28.10    7.60
 -12  32   0   16.90   11.70
 -12  32   0   19.10   10.40
 -12  32   0   14.30   14.30
 -12  32   0   17.60   11.80
  10 -32   0  735.73   45.30
 -10  32   0  908.21   43.90
 -10  32   0  836.72   50.79
 -10  32   0  865.11   45.60
 -10  32   0  851.51   43.20
 -10  32   0  891.51   43.30
 -10  32   0  832.62   41.00
   8 -32   0  650.13   33.30
   8 -32   0  589.34   37.60
  -8  32   0  643.34   34.90
  -8  32   0  588.34   34.10
  -8  32   0  639.94   41.80
  -8  32   0  592.84   32.70
  -8  32   0  630.84   33.90
  -8  32   0  723.73   37.80
  -8  32   0  616.44   46.20
   6 -32   0   32.90   13.10
   6 -32   0   23.40    8.80
  -6  32   0   55.79   16.60
  -6  32   0   24.10   10.10
  -6  32   0   39.10    8.80
  -6  32   0   27.40   12.50
  -6  32   0   36.10    9.20
  -6  32   0   47.90   10.20
  -6  32   0    2.10   20.50
  -6  32   0   13.10   18.40
   4 -32   0  320.17   21.40
   4 -32   0  309.87   28.90
   4 -32   0  296.27   25.00
  -4  32   0  268.57   22.60
  -4  32   0  303.77   20.10
  -4  32   0  320.47   26.50
  -4  32   0  339.47   35.90
  -4  32   0  311.67   23.80
  -4  32   0  299.07   21.40
  -4  32   0  291.47   27.00
   2 -32   0   37.20   10.60
   2 -32   0   62.09   14.90
   2 -32   0   42.00    6.30
   2 -32   0   45.30    6.20
   2 -32   0   50.39   12.30
  -2  32   0   60.29   14.10
  -2  32   0   75.69   19.90
  -2  32   0   37.90   16.00
  -2  32   0   36.80    9.60
  -2  32   0   47.70    8.60
  -2  32   0   54.99   11.50
  -2  32   0  -13.00   26.70
   0 -32   0    8.70    6.20
   0 -32   0   14.70   12.90
   0 -32   0    3.80    9.50
   0 -32   0   12.20   10.40
   0 -32   0    2.30    6.20
   0  32   0    4.70   13.70
   0  32   0   -1.20    9.10
   0  32   0  -27.00   16.40
   0  32   0   22.70    6.90
   0  32   0   25.30   13.00
   0  32   0   14.50    9.10
  -2 -32   0   36.80   12.40
  -2 -32   0   52.79   13.40
  -2 -32   0   52.39    9.00
  -2 -32   0   35.30   11.10
  -2 -32   0   39.10    8.90
   2  32   0   65.09   18.90
   2  32   0    6.70   13.80
   2  32   0   44.60   15.40
   2  32   0   39.70   10.70
   2  32   0   32.10   11.00
   2  32   0   61.19    8.30
  -4 -32   0  326.27   27.20
  -4 -32   0  298.77   24.90
  -4 -32   0  306.27   21.20
  -4 -32   0  302.37   22.00
  -4 -32   0  253.57   25.00
   4  32   0  281.07   28.40
   4  32   0  298.17   24.80
   4  32   0  326.17   29.90
   4  32   0  265.87   33.60
   4  32   0  315.77   24.10
   4  32   0  316.57   19.20
   4  32   0  310.57   28.20
  -6 -32   0   33.00   12.30
  -6 -32   0   23.60   12.70
  -6 -32   0   39.50   10.50
  -6 -32   0   34.80   12.30
  -6 -32   0   26.30   10.20
   6  32   0   23.90   11.10
   6  32   0    0.00   15.60
   6  32   0   20.60   13.50
   6  32   0   42.50   12.20
   6  32   0    7.60   17.00
   6  32   0   40.80   19.90
  -8 -32   0  631.84   34.00
  -8 -32   0  532.65   36.80
  -8 -32   0  608.94   37.10
  -8 -32   0  591.54   34.70
   8  32   0  563.74   36.10
   8  32   0  580.34   41.40
   8  32   0  605.34   36.30
   8  32   0  548.85   39.20
   8  32   0  600.44   45.50
 -10 -32   0  777.62   46.50
 -10 -32   0  829.72   40.50
 -10 -32   0  860.61   43.90
 -10 -32   0  840.62   45.10
 -10 -32   0  852.91   46.60
  10  32   0  744.83   49.40
  10  32   0  861.21   48.90
  10  32   0  772.22   53.59
  10  32   0  774.12   45.50
  10  32   0  864.21   46.50
 -12 -32   0   14.70   12.50
 -12 -32   0   29.40    9.90
 -12 -32   0    9.70   12.20
 -12 -32   0   54.19   13.00
 -12 -32   0   11.10   13.30
  12  32   0   38.30   15.40
  12  32   0   10.90   13.30
  12  32   0   30.40   16.80
  12  32   0   38.60   13.70
 -14 -32   0 1085.59   56.09
 -14 -32   0 1049.49   51.79
 -14 -32   0 1092.89   57.09
  14  32   0 1074.79   58.99
  14  32   0 1063.59   58.19
  14  32   0 1032.70   56.39
 -16 -32   0  473.05   33.50
 -16 -32   0  458.75   30.30
 -16 -32   0  440.26   34.20
  16  32   0  490.95   36.50
  16  32   0  455.55   35.70
  16  32   0  454.05   34.20
 -18 -32   0   15.90   14.90
 -18 -32   0   37.40   12.30
 -18 -32   0   18.70   12.90
  18  32   0    3.00   14.50
  18  32   0  -12.50   16.00
  18  32   0   14.80   15.20
 -20 -32   0  163.88   19.70
 -20 -32   0  142.29   19.40
 -20 -32   0  153.88   22.40
  20  32   0  190.38   21.20
  20  32   0  146.59   22.50
  20  32   0  179.68   22.80
 -22 -32   0    1.90   17.00
 -22 -32   0   -6.90   13.70
 -22 -32   0  -53.99   20.20
 -22 -32   0   -0.60   14.10
  22  32   0  -10.00   14.60
  22  32   0   -2.00   14.90
  22  32   0  -13.80   15.30
  19 -33   0   -3.20   12.90
 -19  33   0   24.90   13.20
 -19  33   0    0.80    9.60
 -19  33   0   -5.40   13.70
 -19  33   0   14.80   17.40
  17 -33   0    0.90   12.60
 -17  33   0   -3.40   12.00
 -17  33   0   -7.10    8.80
 -17  33   0  -27.70   15.00
 -17  33   0    9.90   15.20
 -17  33   0    7.80   13.80
  15 -33   0   -4.60   11.50
 -15  33   0    0.90   13.00
 -15  33   0   -4.70    8.80
 -15  33   0   -8.90    6.40
 -15  33   0    8.70   13.90
 -15  33   0   13.10   11.80
 -15  33   0    0.00   15.80
  13 -33   0    4.50   11.40
 -13  33   0  -12.00    6.50
 -13  33   0    5.90   12.70
 -13  33   0  -10.80   14.20
 -13  33   0   -8.30   11.90
 -13  33   0  -16.60   11.30
 -13  33   0  -14.90    8.90
  11 -33   0   10.30   11.70
 -11  33   0    3.60   10.80
 -11  33   0  -17.20    8.30
 -11  33   0    2.70   12.30
 -11  33   0  -11.20   14.30
 -11  33   0   -2.00    7.00
   9 -33   0   -2.80   11.10
  -9  33   0   -0.20    7.40
  -9  33   0    4.80   20.00
  -9  33   0  -10.30    8.70
  -9  33   0   -0.40   12.30
  -9  33   0   -7.70   13.90
  -9  33   0   -4.10    9.50
  -9  33   0   -8.90   10.10
   7 -33   0  -17.00    8.10
   7 -33   0   11.30   11.20
  -7  33   0   -4.90    9.50
  -7  33   0  -19.20    8.00
  -7  33   0   11.20    9.30
  -7  33   0   -5.00   13.20
  -7  33   0  -17.40   12.10
  -7  33   0  -13.80   18.60
  -7  33   0   -0.50    7.70
   5 -33   0   -5.40   10.00
   5 -33   0  -10.80    8.30
  -5  33   0   -5.40    8.90
  -5  33   0    2.70   13.80
  -5  33   0    8.00   12.90
  -5  33   0    5.90    8.70
  -5  33   0   -0.50    7.70
  -5  33   0    9.80   19.40
  -5  33   0   16.20   10.30
   3 -33   0    0.10    4.30
   3 -33   0   -0.60   12.50
   3 -33   0    1.60   11.00
   3 -33   0    0.80    3.60
   3 -33   0    3.30    9.70
  -3  33   0   -5.10   13.00
  -3  33   0  -10.50    7.40
  -3  33   0   25.80   19.40
  -3  33   0  -17.50   19.20
  -3  33   0   12.70   11.00
  -3  33   0  -13.20   13.40
  -3  33   0    5.70    8.60
  -3  33   0   -0.50    9.60
   1 -33   0    5.60   10.80
   1 -33   0  -10.70   10.90
   1 -33   0   -6.40    5.40
   1 -33   0  -22.10    9.40
   1 -33   0   -0.70    5.70
  -1  33   0   -4.20    8.90
  -1  33   0  -20.90   17.40
  -1  33   0  -18.00   12.60
  -1  33   0  -40.60   17.00
  -1  33   0    9.50    7.30
  -1  33   0    2.00   13.70
  -1  33   0   -7.30    8.80
  -1 -33   0   -1.20    6.90
  -1 -33   0   14.70    7.10
  -1 -33   0   -0.20   10.40
  -1 -33   0   -2.50    9.70
  -1 -33   0    2.60   12.30
   1  33   0    2.70   18.70
   1  33   0   -0.80    6.90
   1  33   0   23.50   19.20
   1  33   0   23.90   14.20
   1  33   0    7.50    9.70
   1  33   0   -3.30    9.60
   1  33   0   -8.10   12.90
  -3 -33   0    7.20    8.10
  -3 -33   0    1.80   11.90
  -3 -33   0  -14.60   10.10
  -3 -33   0   -1.80   11.80
   3  33   0   -8.60   11.80
   3  33   0   -8.50   14.80
   3  33   0   -0.80    7.10
   3  33   0    9.20    9.50
   3  33   0   13.50   19.30
   3  33   0   -1.20    9.60
  -5 -33   0   -4.00   11.20
  -5 -33   0    6.60    9.00
  -5 -33   0   -5.70    8.60
  -5 -33   0   -3.70   11.70
  -5 -33   0   -5.80   11.40
   5  33   0  -12.80   19.60
   5  33   0   -0.50   10.80
   5  33   0  -14.30   13.20
   5  33   0   -3.00   10.00
  -7 -33   0    6.70    9.70
  -7 -33   0   -5.00   10.00
  -7 -33   0    8.60   11.60
  -7 -33   0    1.40   11.30
   7  33   0  -11.40   13.20
   7  33   0   -8.70   10.30
   7  33   0  -18.30   10.60
   7  33   0  -25.60   20.50
   7  33   0  -10.50   17.10
  -9 -33   0    4.90   11.10
  -9 -33   0    4.40   10.80
  -9 -33   0   -0.10   14.30
  -9 -33   0   -6.10   11.30
  -9 -33   0   -7.30   12.00
   9  33   0  -11.20   14.10
   9  33   0   20.50   12.50
   9  33   0   25.90   12.00
   9  33   0   16.50   17.60
 -11 -33   0    4.20   11.80
 -11 -33   0    7.30   11.90
 -11 -33   0    6.10    8.50
 -11 -33   0    7.40   11.40
 -11 -33   0    7.90   13.00
  11  33   0    5.40   11.90
  11  33   0    2.10   14.00
  11  33   0   -3.80   17.40
  11  33   0  -13.90   12.10
 -13 -33   0    3.00   12.70
 -13 -33   0   -9.30   13.00
 -13 -33   0    1.80    9.60
 -13 -33   0  -14.70   11.80
  13  33   0  -10.10   14.10
  13  33   0   -9.10   12.60
  13  33   0   23.90   17.80
  13  33   0   11.70   13.00
 -15 -33   0   14.80   14.60
 -15 -33   0   17.50   14.10
 -15 -33   0  -10.40   12.10
 -15 -33   0   -2.50   10.00
  15  33   0  -11.30   14.10
  15  33   0    1.10   17.30
  15  33   0  -15.60   13.90
 -17 -33   0   -5.20   14.90
 -17 -33   0   13.00   11.90
 -17 -33   0  -20.10   12.60
  17  33   0  -10.50   14.80
  17  33   0    2.00   17.50
  17  33   0    2.90   14.10
 -19 -33   0   -4.50   15.40
 -19 -33   0   17.90   14.10
 -19 -33   0   15.80   12.70
  19  33   0  -11.10   17.10
  19  33   0  -32.20   14.50
  19  33   0    4.40   17.10
  18 -34   0   -4.40   12.80
 -18  34   0   11.10   18.00
 -18  34   0   -8.00    9.80
 -18  34   0    0.00   15.00
 -18  34   0   30.90   17.40
 -18  34   0    4.50   13.40
  16 -34   0  236.68   26.60
 -16  34   0  188.58   19.10
 -16  34   0  140.19   28.40
 -16  34   0  271.37   28.40
 -16  34   0  232.08   26.90
 -16  34   0  210.28   21.30
  14 -34   0  192.78   23.80
 -14  34   0  200.58   22.80
 -14  34   0  222.58   41.30
 -14  34   0  248.58   26.40
 -14  34   0  205.18   21.10
 -14  34   0  212.38   16.80
 -14  34   0  241.68   27.10
  12 -34   0   -8.40   11.20
 -12  34   0  -28.00   14.00
 -12  34   0  -15.20   11.90
 -12  34   0  -33.30   13.20
 -12  34   0   -0.20    9.10
 -12  34   0    2.70   11.10
 -12  34   0    5.70    7.40
  10 -34   0  211.28   24.10
 -10  34   0  266.07   19.40
 -10  34   0  238.78   27.00
 -10  34   0  233.48   30.30
 -10  34   0  258.67   23.30
 -10  34   0  248.98   23.40
 -10  34   0  248.88   21.80
   8 -34   0  236.28   24.30
   8 -34   0  267.87   21.60
  -8  34   0  269.37   30.30
  -8  34   0  250.57   22.20
  -8  34   0  247.48   21.20
  -8  34   0  236.68   32.40
  -8  34   0  240.98   23.30
  -8  34   0  246.48   19.90
  -8  34   0  225.68   26.90
   6 -34   0   -1.80   11.10
   6 -34   0    2.60    9.40
  -6  34   0   23.80    8.70
  -6  34   0   35.30   16.50
  -6  34   0   21.40   13.80
  -6  34   0   23.00   21.20
  -6  34   0   -4.20    9.50
  -6  34   0   15.80    8.90
  -6  34   0    0.00   11.00
   4 -34   0   -4.00   13.20
   4 -34   0   -6.00    9.90
   4 -34   0   17.60   12.30
  -4  34   0  -15.60   20.60
  -4  34   0  -12.30   10.60
  -4  34   0   10.20   15.30
  -4  34   0    2.30   13.20
  -4  34   0   -6.10    9.00
  -4  34   0    3.50    9.80
  -4  34   0   16.10    8.10
   2 -34   0   15.20   11.60
   2 -34   0   13.80    5.30
   2 -34   0   21.00    5.70
   2 -34   0   22.60   14.50
   2 -34   0   15.30   11.40
  -2  34   0   44.50   11.00
  -2  34   0   27.50    8.10
  -2  34   0   22.80   15.60
  -2  34   0   40.50   14.80
  -2  34   0   36.50   21.60
  -2  34   0   34.40   11.70
   0 -34   0   -3.60   11.00
   0 -34   0    3.20   12.70
   0 -34   0    5.80    6.70
   0 -34   0   13.90   11.30
   0 -34   0    8.00    6.60
   0  34   0   35.90   20.60
   0  34   0    6.20    9.70
   0  34   0  -10.60   15.00
   0  34   0    6.20   26.70
   0  34   0   -4.90   10.00
   0  34   0   -0.90    7.20
   0  34   0  -15.50   12.70
  -2 -34   0   31.60   11.70
  -2 -34   0   28.00    8.50
  -2 -34   0   25.40    8.50
  -2 -34   0   52.99   14.00
  -2 -34   0   32.10   13.90
   2  34   0   23.60   11.00
   2  34   0   13.10   20.60
   2  34   0   10.40   10.90
   2  34   0    4.00   13.90
   2  34   0   20.70    7.50
   2  34   0   -3.10   17.80
  -4 -34   0    2.10    8.60
  -4 -34   0   -5.30   12.40
  -4 -34   0   14.20   12.70
  -4 -34   0   15.70    9.10
  -4 -34   0   32.50   13.20
   4  34   0   18.20   20.70
   4  34   0   24.00   14.70
   4  34   0   -4.80    9.90
   4  34   0  -10.00   18.10
   4  34   0   10.80   11.40
   4  34   0    8.40    7.10
  -6 -34   0  -10.70    9.80
  -6 -34   0   25.70   13.20
  -6 -34   0   -0.10   12.70
  -6 -34   0   15.40   10.00
   6  34   0   21.10   15.40
   6  34   0  -15.20   11.20
   6  34   0   20.00   11.50
  -8 -34   0  266.47   23.80
  -8 -34   0  317.17   27.50
  -8 -34   0  229.98   27.10
  -8 -34   0  267.97   23.80
   8  34   0  241.78   25.20
   8  34   0  236.58   24.70
   8  34   0  223.88   29.30
 -10 -34   0  277.07   27.50
 -10 -34   0  286.47   25.60
 -10 -34   0  251.57   24.70
 -10 -34   0  176.88   22.60
  10  34   0  275.47   27.60
  10  34   0  256.57   31.90
  10  34   0  238.08   30.00
  10  34   0  276.37   27.10
 -12 -34   0    4.50   13.30
 -12 -34   0   14.80    9.10
 -12 -34   0   -7.90   12.20
 -12 -34   0   -9.80   12.60
 -12 -34   0   25.70   14.40
  12  34   0   15.00   19.00
  12  34   0  -21.70   14.00
  12  34   0    9.90   13.40
  12  34   0   -3.50   12.70
 -14 -34   0  193.88   22.50
 -14 -34   0  210.18   22.50
 -14 -34   0  234.08   20.80
 -14 -34   0  177.38   23.50
  14  34   0  178.78   24.50
  14  34   0  242.18   29.80
 -16 -34   0  174.78   22.50
 -16 -34   0  193.78   21.60
 -16 -34   0  217.28   22.90
  16  34   0  146.19   22.30
  16  34   0  182.48   23.80
  16  34   0  197.58   25.10
 -18 -34   0    0.70   15.60
 -18 -34   0  -11.20   14.40
 -18 -34   0   17.00   12.80
  18  34   0   -8.40   16.20
  18  34   0   -4.10   19.20
  18  34   0   -3.40   13.90
  15 -35   0  -14.20   12.80
 -15  35   0   12.20   11.30
 -15  35   0  -10.20   15.40
 -15  35   0    3.90   14.80
 -15  35   0   12.70   16.00
 -15  35   0  -20.90   12.70
  13 -35   0   11.90   12.40
 -13  35   0  -33.90   14.60
 -13  35   0   -1.30   13.10
 -13  35   0   -0.80   18.00
 -13  35   0    6.00    7.80
 -13  35   0   -8.70   10.40
 -13  35   0   34.30   13.00
  11 -35   0    0.20   11.50
 -11  35   0   -6.90    9.40
 -11  35   0   20.60   15.30
 -11  35   0   20.40   20.50
 -11  35   0    5.30    7.80
 -11  35   0   -7.20   11.90
 -11  35   0    4.50   19.10
   9 -35   0   15.30   12.50
  -9  35   0   -2.90   10.70
  -9  35   0   -2.20   11.60
  -9  35   0    1.00   10.20
  -9  35   0    5.20   27.00
  -9  35   0   -2.30   14.90
  -9  35   0   -4.90    8.40
   7 -35   0  -12.30    9.80
   7 -35   0    3.10   12.10
  -7  35   0   10.10   11.60
  -7  35   0    1.40   10.60
  -7  35   0    5.30    8.70
  -7  35   0  -10.30    9.30
  -7  35   0    4.00   16.40
  -7  35   0   -7.40   14.80
   5 -35   0    6.70   12.00
   5 -35   0    3.10   10.30
  -5  35   0    4.60   11.70
  -5  35   0  -11.50    8.50
  -5  35   0   -7.50   15.20
  -5  35   0   11.60   15.40
  -5  35   0   20.70    8.80
  -5  35   0   -4.70    9.90
   3 -35   0   -5.10   14.20
   3 -35   0  -14.00   11.30
   3 -35   0   -2.20   10.40
  -3  35   0    2.40    7.70
  -3  35   0    2.30    9.10
  -3  35   0  -45.20   15.40
  -3  35   0    2.40   10.70
  -3  35   0  -18.80   13.00
  -3  35   0   -6.70   12.20
   1 -35   0   10.20   11.30
   1 -35   0   -2.30    5.30
   1 -35   0    1.20   11.30
   1 -35   0    1.90   14.40
   1 -35   0   -8.60    5.80
  -1  35   0   -1.30    9.30
  -1  35   0   15.40   14.40
  -1  35   0  -12.60    7.20
  -1  35   0   -4.40   10.30
  -1 -35   0    6.90    7.50
  -1 -35   0  -10.30    7.20
  -1 -35   0    3.10   14.00
  -1 -35   0  -23.50   11.30
  -1 -35   0    1.90   12.70
   1  35   0    5.50   14.70
   1  35   0   -0.70   10.70
   1  35   0   -2.70    7.00
   1  35   0  -11.30    9.50
  -3 -35   0    4.30    8.40
  -3 -35   0   11.20   14.30
  -3 -35   0    4.20   12.10
  -3 -35   0    2.90   11.70
   3  35   0   -6.60   14.30
   3  35   0   -0.60    7.20
   3  35   0   -4.60   10.90
   3  35   0   -1.00   10.40
  -5 -35   0   20.70   14.10
  -5 -35   0    2.70    9.90
  -5 -35   0  -18.80   11.20
  -5 -35   0   -2.50    9.70
   5  35   0    0.50   19.60
   5  35   0   10.30   15.70
   5  35   0   19.70   11.70
   5  35   0  -14.90   11.30
  -7 -35   0    1.00   11.00
  -7 -35   0    2.30   15.90
  -7 -35   0  -12.00   11.10
  -7 -35   0   -5.60    9.90
  -7 -35   0    3.00   13.40
   7  35   0   -8.00   19.10
   7  35   0    9.70   12.70
   7  35   0   -2.90   15.00
   7  35   0   -1.00   11.50
  -9 -35   0   21.70   12.80
  -9 -35   0   -9.70   11.20
  -9 -35   0   27.00   13.70
  -9 -35   0   16.50   14.10
   9  35   0  -10.00   11.90
   9  35   0    3.10   12.50
   9  35   0   -4.00   15.50
 -11 -35   0  -14.30   13.40
 -11 -35   0    2.40   14.10
 -11 -35   0  -13.40   12.60
 -11 -35   0    1.50   13.30
  11  35   0   -5.80   12.90
  11  35   0  -11.50   12.60
  11  35   0   -8.80   15.70
 -13 -35   0  -18.90   13.00
 -13 -35   0  -12.30   13.60
 -13 -35   0   21.10   10.20
 -13 -35   0  -12.10   14.00
  13  35   0  -13.80   16.30
  13  35   0   10.20   19.50
 -15 -35   0    1.90   15.40
 -15 -35   0   16.10   11.30
 -15 -35   0   23.60   16.00
 -15 -35   0   11.70   14.50
  15  35   0    1.50   17.30
  15  35   0   -5.60   15.20
  15  35   0   21.80   20.50
  14 -36   0  165.28   22.50
 -14  36   0  201.48   23.00
 -14  36   0  229.08   23.20
 -14  36   0  222.78   27.90
 -14  36   0  233.28   25.20
 -14  36   0  248.58   26.80
  12 -36   0    6.60   12.50
 -12  36   0  -24.80   12.70
 -12  36   0   54.29   13.40
 -12  36   0    5.30   18.10
 -12  36   0  -47.30   15.60
 -12  36   0   15.90   11.50
 -12  36   0   10.80    8.30
  10 -36   0   51.09   15.40
 -10  36   0   67.49   14.00
 -10  36   0   51.19   13.40
 -10  36   0   56.79   13.00
 -10  36   0   55.19   19.80
 -10  36   0   70.09   11.10
 -10  36   0   78.19   18.40
   8 -36   0  302.97   28.30
   8 -36   0  386.06   26.90
  -8  36   0  353.16   34.60
  -8  36   0  340.27   24.20
  -8  36   0  378.16   28.20
  -8  36   0  305.07   24.40
  -8  36   0  362.56   26.90
  -8  36   0  360.76   35.30
   6 -36   0   63.09   16.60
   6 -36   0   41.20   12.20
  -6  36   0   70.99   11.10
  -6  36   0   68.19   20.50
  -6  36   0   54.89   11.70
  -6  36   0  110.39   15.20
  -6  36   0   53.79   13.30
   4 -36   0  102.89   14.70
   4 -36   0  121.99   19.40
  -4  36   0  125.59   14.50
  -4  36   0  103.49   23.60
  -4  36   0  124.29   16.20
  -4  36   0  108.19   12.10
  -4  36   0   91.09   15.50
   2 -36   0   45.60   14.20
   2 -36   0   53.29    7.90
   2 -36   0   59.29   18.10
   2 -36   0   35.60   12.60
  -2  36   0   34.60   11.50
  -2  36   0   71.29   15.50
  -2  36   0   56.99    9.30
  -2  36   0   51.99   14.00
   0 -36   0   57.49   14.30
   0 -36   0   72.59   16.30
   0 -36   0   99.69   19.10
   0 -36   0   82.39    9.00
   0 -36   0   78.89    9.50
   0  36   0   87.59   15.10
   0  36   0   71.69   13.50
   0  36   0   76.49    9.80
  -2 -36   0   46.80    9.80
  -2 -36   0   85.19   10.80
  -2 -36   0   68.49   17.40
  -2 -36   0   47.50   14.60
  -2 -36   0   49.20   17.90
   2  36   0   64.69    9.10
   2  36   0   35.90   13.60
   2  36   0   34.50   12.40
  -4 -36   0   94.59   12.90
  -4 -36   0  103.19   13.60
  -4 -36   0  123.79   19.50
  -4 -36   0   75.59   16.50
   4  36   0  115.59   16.50
   4  36   0  124.89   32.30
   4  36   0  103.19   15.70
  -6 -36   0   64.09   12.30
  -6 -36   0   81.79   13.20
  -6 -36   0   80.89   16.90
  -6 -36   0   49.10   16.10
   6  36   0   39.80   15.00
   6  36   0   71.89   15.50
   6  36   0   50.39   27.50
  -8 -36   0  272.67   29.10
  -8 -36   0  348.37   31.60
  -8 -36   0  329.97   26.00
  -8 -36   0  352.26   26.90
   8  36   0  193.88   30.70
   8  36   0  294.87   28.40
   8  36   0  312.17   28.90
 -10 -36   0   61.59   17.40
 -10 -36   0   45.40   14.70
 -10 -36   0   48.50   16.00
 -10 -36   0   76.49   15.90
  10  36   0   68.19   20.10
  10  36   0   41.90   21.20
 -12 -36   0  -14.00   14.80
 -12 -36   0    7.10   15.10
 -12 -36   0   18.50   15.00
  12  36   0    3.60   28.20
  12  36   0  -13.20   15.00
  12  36   0    5.50   32.00
 -14 -36   0  177.58   20.70
 -14 -36   0  273.87   30.20
 -14 -36   0  214.88   26.90
 -14 -36   0  248.28   28.30
  14  36   0  211.68   25.10
  14  36   0  122.89   26.30
  11 -37   0  -10.80   12.10
 -11  37   0   -6.50   11.20
 -11  37   0   -6.30    9.00
 -11  37   0   -1.30   17.10
 -11  37   0   21.40   13.80
   9 -37   0   -5.20   12.40
  -9  37   0   -8.40    9.50
  -9  37   0   26.00   13.10
  -9  37   0   -4.00   10.50
  -9  37   0  -12.30   16.90
  -9  37   0   -5.90   12.00
   7 -37   0   10.30   12.10
   7 -37   0    1.20   12.50
  -7  37   0   -0.30   11.20
  -7  37   0   31.00   13.90
  -7  37   0    1.40   18.10
  -7  37   0   -5.50    9.70
  -7  37   0  -10.60    9.80
   5 -37   0    2.30   12.10
   5 -37   0    8.20   13.20
  -5  37   0  -12.80   10.00
  -5  37   0    8.50    8.80
  -5  37   0   -4.60   13.40
  -5  37   0    0.60   11.40
  -5  37   0   -5.70   17.40
   3 -37   0    6.20   12.60
   3 -37   0   21.30   13.20
  -3  37   0  -10.90   10.00
  -3  37   0   -1.20   14.00
  -3  37   0    3.90    8.20
  -3  37   0  -13.80   15.00
  -3  37   0   -5.60   11.60
   1 -37   0   23.70   14.10
   1 -37   0    2.30    5.80
   1 -37   0    6.90    5.10
   1 -37   0   27.90   14.40
   1 -37   0   13.40   16.30
  -1  37   0  -23.30   15.70
  -1  37   0   17.80   12.00
  -1  37   0   -5.10    7.50
  -1  37   0  -10.90   10.40
  -1 -37   0   12.20   14.90
  -1 -37   0    0.10   12.50
  -1 -37   0   -5.50    7.60
  -1 -37   0    5.40    7.50
   1  37   0  -13.30   10.90
   1  37   0  -11.70   17.10
   1  37   0   -8.40    7.30
   1  37   0   -5.10   12.20
  -3 -37   0   -3.20   11.90
  -3 -37   0   16.40    9.40
  -3 -37   0    9.20   15.40
  -3 -37   0    8.00   17.00
   3  37   0   -7.00   11.00
   3  37   0   32.40   16.80
   3  37   0   -8.50   11.50
  -5 -37   0   -3.90   10.20
  -5 -37   0   22.20   15.10
  -5 -37   0   -7.40   11.00
  -5 -37   0   12.20   12.70
   5  37   0   -8.30   12.50
   5  37   0    1.70   12.40
   5  37   0    5.60   16.70
  -7 -37   0   17.00   14.80
  -7 -37   0   -5.40   14.40
  -7 -37   0   33.00   12.60
  -7 -37   0  -10.10   10.90
   7  37   0   15.00   13.70
   7  37   0   10.40   14.20
   7  37   0   -2.60   16.60
  -9 -37   0   -2.00   14.80
  -9 -37   0   -1.50   13.90
  -9 -37   0   33.80   15.80
  -9 -37   0   -2.00   12.60
   9  37   0    5.80   18.20
 -11 -37   0   18.80   15.90
 -11 -37   0  -14.80   13.00
 -11 -37   0   -0.70   15.30
  11  37   0  -11.60   17.40
  11  37   0    2.80   15.00
  11  37   0  -60.69   29.10
   8 -38   0  394.46   33.10
  -8  38   0  422.76   28.70
  -8  38   0  441.96   26.90
  -8  38   0  404.96   31.80
  -8  38   0  399.26   31.00
  -8  38   0  454.65   40.20
   6 -38   0   12.50   13.20
   6 -38   0  -15.20   11.90
  -6  38   0   12.30   11.10
  -6  38   0    7.20   18.50
  -6  38   0   -3.20   11.90
  -6  38   0    8.30    9.10
  -6  38   0   25.00   14.70
   4 -38   0  105.49   16.50
   4 -38   0  123.99   19.70
  -4  38   0   96.99   17.20
  -4  38   0   63.99   20.90
  -4  38   0   99.99   14.60
  -4  38   0   98.19   16.80
  -4  38   0  127.29   14.80
   2 -38   0   15.90   14.60
   2 -38   0    6.60   13.00
  -2  38   0   34.40   15.70
  -2  38   0   35.10   12.90
  -2  38   0   17.10    8.10
  -2  38   0   17.60   18.20
  -2  38   0   16.00   13.50
   0 -38   0   -6.10    6.00
   0 -38   0  -18.90   17.10
   0 -38   0    2.90    7.00
   0 -38   0   18.00   13.50
   0  38   0   11.70   13.30
   0  38   0    0.10    7.30
   0  38   0   16.90   12.40
   0  38   0   25.60   18.20
  -2 -38   0    1.10   13.00
  -2 -38   0   31.40    8.60
  -2 -38   0   11.50    9.10
  -2 -38   0  -16.30   14.20
  -2 -38   0   39.20   16.40
   2  38   0   33.30   15.40
   2  38   0   34.50   13.40
   2  38   0   16.70   17.30
  -4 -38   0  103.29   13.20
  -4 -38   0   75.79   17.00
  -4 -38   0  118.59   14.00
  -4 -38   0  136.99   22.30
   4  38   0   73.09   16.40
   4  38   0   87.79   17.90
   4  38   0  105.89   21.90
  -6 -38   0   15.10   12.00
  -6 -38   0    6.10   16.30
  -6 -38   0    2.70   14.00
  -6 -38   0    3.50   11.60
   6  38   0  -28.60   13.10
   6  38   0   13.20   18.60
   6  38   0   20.50   13.60
  -8 -38   0  391.26   36.90
  -8 -38   0  435.66   31.00
  -8 -38   0  442.46   31.00
   8  38   0  430.36   39.00
   8  38   0  371.86   33.30
   7  38  -1    9.40   21.70
   7  38  -1  -25.00   17.10
  -7 -38   1    8.60   12.20
  -7 -38   1   29.40   13.40
  -7 -38   1   25.30   17.00
  -7 -38   1   -6.80   13.30
   5  38  -1   16.10   19.00
   5  38  -1   13.90   14.50
  -5 -38   1   -0.20   11.00
  -5 -38   1   25.30   14.90
  -5 -38   1    6.40   11.30
  -5 -38   1   16.20   16.30
   3  38  -1   16.00   13.80
   3  38  -1   -5.50   18.00
  -3 -38   1   19.10    9.90
  -3 -38   1   -5.90   17.40
  -3 -38   1    8.00   15.50
  -3 -38   1    3.60   14.00
   1  38  -1   15.60   16.80
   1  38  -1  -15.00   13.10
   1  38  -1   19.50    8.70
  -1 -38   1   -7.50    8.00
  -1 -38   1  -10.90    7.70
  -1 -38   1   -1.40   15.50
  -1 -38   1    3.80   13.80
  -1  38  -1  -15.00   16.60
  -1  38  -1  -22.40    8.60
  -1  38  -1   29.70   15.10
  -1  38  -1    2.20   12.10
   1 -38   1   -7.90   14.80
   1 -38   1    7.40   14.70
   1 -38   1   -9.10    5.70
   1 -38   1   -1.30    5.40
  -3  38  -1   19.00   18.90
  -3  38  -1    8.90   13.00
  -3  38  -1   46.10   14.90
  -3  38  -1   18.00    9.50
   3 -38   1   32.80   14.30
   3 -38   1   22.10   15.00
  -5  38  -1   14.10    9.70
  -5  38  -1   12.20   13.20
  -5  38  -1    0.30   12.60
  -5  38  -1    1.90   16.80
   5 -38   1    6.20   12.20
   5 -38   1  -14.30   12.30
  -7  38  -1    3.90   12.80
  -7  38  -1   18.70   13.70
  -7  38  -1   11.20   18.90
  -7  38  -1   23.40   11.30
   7 -38   1   -1.50   13.30
   7 -38   1   -4.30   11.50
  10  37  -1   57.09   20.10
  10  37  -1   34.20   15.70
 -10 -37   1   35.50   14.70
 -10 -37   1   20.30   15.90
 -10 -37   1   48.00   16.60
 -10 -37   1   45.00   17.40
   8  37  -1   27.50   15.90
   8  37  -1   16.40   17.70
  -8 -37   1   21.80   16.10
  -8 -37   1   25.30   14.30
  -8 -37   1   23.90   14.00
  -8 -37   1    9.20   12.20
   6  37  -1   23.70   18.60
   6  37  -1   49.60   15.50
  -6 -37   1   54.89   16.20
  -6 -37   1   38.60   12.70
  -6 -37   1   27.70   11.80
  -6 -37   1   51.69   17.20
   4  37  -1  279.97   28.40
   4  37  -1  276.27   34.40
  -4 -37   1  321.97   24.10
  -4 -37   1  310.87   29.40
  -4 -37   1  308.07   23.60
  -4 -37   1  258.37   31.70
   2  37  -1  142.59   16.00
   2  37  -1  176.28   20.60
   2  37  -1  144.69   22.70
   2  37  -1  130.29   17.90
  -2 -37   1  168.78   22.90
  -2 -37   1  127.79   13.10
  -2 -37   1  140.59   14.10
  -2 -37   1  119.29   19.80
   0  37  -1    7.50   11.20
   0  37  -1    8.70   16.70
   0  37  -1   -5.20    8.80
   0  37  -1   -8.90   12.90
   0 -37   1   16.00   13.20
   0 -37   1    4.10    7.10
   0 -37   1   31.30   14.30
   0 -37   1  -13.80   14.10
   0 -37   1    4.30    7.60
  -2  37  -1  166.78   19.20
  -2  37  -1  143.89   17.10
  -2  37  -1  134.89   16.60
  -2  37  -1  163.18   18.50
  -2  37  -1  170.48   24.90
   2 -37   1  165.98   17.90
   2 -37   1  155.48   20.70
   2 -37   1  168.28   13.90
   2 -37   1  146.29   10.60
  -4  37  -1  341.17   27.50
  -4  37  -1  268.97   33.70
  -4  37  -1  285.37   26.70
  -4  37  -1  319.57   25.00
  -4  37  -1  289.17   21.50
   4 -37   1  260.47   25.90
   4 -37   1  290.87   28.40
  -6  37  -1   51.29   13.40
  -6  37  -1   30.20   11.00
  -6  37  -1   36.40   18.90
  -6  37  -1   19.50   13.00
  -6  37  -1   39.30   10.60
   6 -37   1   23.80   14.40
   6 -37   1   27.70   11.30
  -8  37  -1   23.70   12.30
  -8  37  -1   29.70   13.50
  -8  37  -1   46.40   19.10
  -8  37  -1   18.90   11.50
   8 -37   1   26.50   14.70
   8 -37   1   40.50   12.60
 -10  37  -1   46.40   13.40
 -10  37  -1   30.80   13.70
 -10  37  -1   25.50   19.70
 -10  37  -1   51.89   14.10
  10 -37   1   19.90   13.70
  13  36  -1   27.70   15.20
 -13 -36   1   40.20   15.40
 -13 -36   1   18.10   16.30
 -13 -36   1   22.30   16.60
 -13 -36   1   13.90   15.00
 -13 -36   1   33.90   11.40
  11  36  -1   17.40   21.40
  11  36  -1    8.80   17.70
 -11 -36   1   18.90   14.80
 -11 -36   1  -13.20   13.40
 -11 -36   1  -14.00   22.70
 -11 -36   1  -21.00   14.20
   9  36  -1  117.59   18.00
   9  36  -1  103.39   35.40
  -9 -36   1  145.49   20.30
  -9 -36   1  122.69   17.50
  -9 -36   1  134.29   17.40
  -9 -36   1   91.79   18.60
   7  36  -1    8.90   24.40
   7  36  -1  -15.00   12.10
  -7 -36   1   -8.70   10.50
  -7 -36   1   19.10   15.70
  -7 -36   1  -10.70   12.40
  -7 -36   1   10.10   14.50
   5  36  -1  307.57   42.70
   5  36  -1  332.57   29.20
   5  36  -1  367.36   29.30
  -5 -36   1  351.86   31.90
  -5 -36   1  335.67   31.10
  -5 -36   1  364.96   25.80
  -5 -36   1  394.36   26.30
   3  36  -1   63.29   14.40
   3  36  -1   65.39   29.00
   3  36  -1   48.00   13.40
   3  36  -1   63.49   10.20
  -3 -36   1   60.39   10.90
  -3 -36   1   46.40   10.70
  -3 -36   1   39.00   15.00
  -3 -36   1   46.70   16.30
   1  36  -1  195.48   17.30
   1  36  -1  159.68   18.30
   1  36  -1  185.78   20.10
  -1 -36   1  168.08   21.80
  -1 -36   1  189.08   22.60
  -1 -36   1  213.88   16.90
  -1 -36   1  167.38   18.40
  -1 -36   1  181.08   17.10
  -1  36  -1  151.58   17.00
  -1  36  -1  161.48   19.80
  -1  36  -1  213.58   21.60
   1 -36   1  202.08   23.80
   1 -36   1  189.58   14.50
   1 -36   1  199.28   14.10
   1 -36   1  191.58   19.00
   1 -36   1  141.29   19.60
  -3  36  -1   57.89   11.40
  -3  36  -1   53.49   10.30
  -3  36  -1   59.39   13.80
  -3  36  -1   57.09   30.30
  -3  36  -1   52.39   13.20
   3 -36   1   48.20   15.30
   3 -36   1   48.50   11.90
  -5  36  -1  347.77   25.20
  -5  36  -1  311.77   27.00
  -5  36  -1  356.96   23.80
  -5  36  -1  326.47   35.50
  -5  36  -1  381.66   28.00
   5 -36   1  340.57   26.10
   5 -36   1  353.46   29.40
  -7  36  -1    9.10   11.80
  -7  36  -1   20.70   10.00
  -7  36  -1   19.70   11.00
  -7  36  -1   20.40   17.70
  -7  36  -1    5.00   11.40
   7 -36   1   -3.40   10.30
   7 -36   1   10.80   12.40
  -9  36  -1  122.99   13.40
  -9  36  -1   98.89   21.70
  -9  36  -1   97.79   15.30
  -9  36  -1  125.19   15.90
  -9  36  -1  131.49   24.00
   9 -36   1  120.69   19.40
 -11  36  -1  -17.00   16.90
 -11  36  -1   41.90   12.80
 -11  36  -1   19.60   11.90
 -11  36  -1   17.60   13.10
 -11  36  -1   41.50   17.50
  11 -36   1   21.80   13.00
 -13  36  -1   53.19   13.20
 -13  36  -1   51.99   12.70
 -13  36  -1   20.60   14.60
 -13  36  -1   45.20   17.60
 -13  36  -1   32.50   18.80
  13 -36   1   26.00   14.50
  16  35  -1    3.00   20.20
  16  35  -1  -22.20   13.50
  16  35  -1   -8.70   17.40
 -16 -35   1   23.70   15.60
 -16 -35   1  -21.20   11.10
  14  35  -1  -38.20   19.60
  14  35  -1  -10.20   14.80
  14  35  -1    2.60   16.80
 -14 -35   1   14.00   14.10
 -14 -35   1   -6.30   10.70
 -14 -35   1  -29.20   13.10
 -14 -35   1   -3.20   14.00
  12  35  -1   11.00   17.50
  12  35  -1   -4.40   22.60
 -12 -35   1    0.40   13.60
 -12 -35   1   -0.60   14.20
 -12 -35   1   -9.40   12.30
 -12 -35   1   -7.00    9.40
  10  35  -1  -17.50   16.30
  10  35  -1  -14.40   12.80
 -10 -35   1  -11.20   13.20
 -10 -35   1   -8.40   13.20
 -10 -35   1    0.60   11.90
 -10 -35   1   28.30   14.00
   8  35  -1  -14.30   11.40
   8  35  -1    3.40   15.50
   8  35  -1  -31.60   19.50
  -8 -35   1   23.90   12.60
  -8 -35   1    2.30   13.40
  -8 -35   1   -3.20   13.00
  -8 -35   1    7.50   11.30
   6  35  -1   -0.40   11.50
   6  35  -1   10.40   20.00
   6  35  -1   -0.40   14.50
   6  35  -1   16.20   12.10
  -6 -35   1   -6.60   12.60
  -6 -35   1    4.90    9.80
  -6 -35   1   -6.10   13.00
  -6 -35   1    7.50   10.90
  -6 -35   1  -22.30   19.50
   4  35  -1   11.70   10.70
   4  35  -1   14.10   11.40
   4  35  -1    8.10   14.50
   4  35  -1   22.20    8.60
   4  35  -1   40.20   24.20
  -4 -35   1   40.30   14.20
  -4 -35   1   -0.20    9.60
  -4 -35   1  -12.10   12.70
  -4 -35   1    4.40    9.30
   2  35  -1   -2.10   11.90
   2  35  -1   -2.20    8.10
   2  35  -1   10.30   10.80
   2  35  -1   29.00   16.00
  -2 -35   1    3.80   12.80
  -2 -35   1   14.50   13.70
  -2 -35   1   -4.60    8.10
  -2 -35   1   12.40   11.80
  -2 -35   1    8.10    8.30
   0  35  -1   -6.50    9.30
   0  35  -1  -13.60   14.60
   0  35  -1    2.00   10.80
   0  35  -1   -7.70    8.20
   0 -35   1   -1.00    6.80
   0 -35   1   -7.10   14.30
   0 -35   1   -0.10   11.70
   0 -35   1   -8.80   11.50
   0 -35   1    3.10    7.30
  -2  35  -1    7.30   11.20
  -2  35  -1   -8.70   13.80
  -2  35  -1  -15.10    7.80
  -2  35  -1   10.40    9.70
  -2  35  -1   11.80   12.60
   2 -35   1   -5.80   14.30
   2 -35   1   13.80    5.40
   2 -35   1    8.40    5.70
   2 -35   1   10.80   12.50
   2 -35   1    8.50   11.20
  -4  35  -1   17.00    9.50
  -4  35  -1   10.50   10.70
  -4  35  -1   26.40   11.90
  -4  35  -1   12.30    8.60
  -4  35  -1   -6.90   16.20
  -4  35  -1   -2.20   15.20
   4 -35   1   11.30   10.50
   4 -35   1    4.40   13.10
  -6  35  -1   -3.10    8.70
  -6  35  -1   20.60   10.60
  -6  35  -1    2.20   15.40
  -6  35  -1   17.20   15.50
  -6  35  -1    8.00   10.20
  -6  35  -1  -10.70   10.60
   6 -35   1  -14.50   11.60
   6 -35   1    0.50    9.70
  -8  35  -1    5.70   11.00
  -8  35  -1    4.20   11.00
  -8  35  -1   -7.30   11.30
  -8  35  -1   -4.70    8.10
  -8  35  -1    5.30   19.40
  -8  35  -1  -11.00   14.80
   8 -35   1    1.80   10.00
   8 -35   1   -7.60   10.60
 -10  35  -1   12.10   11.20
 -10  35  -1   -4.40   10.40
 -10  35  -1  -12.80   12.20
 -10  35  -1   19.00   15.60
 -10  35  -1    7.90   26.30
 -10  35  -1    5.90    8.10
  10 -35   1    9.10   12.40
 -12  35  -1    3.60   15.30
 -12  35  -1    0.60   15.00
 -12  35  -1    7.20   13.20
 -12  35  -1   18.50   12.30
 -12  35  -1   -0.40   10.40
  12 -35   1   16.10   14.20
 -14  35  -1  -25.80   16.60
 -14  35  -1    3.10   10.50
 -14  35  -1   18.60   14.40
 -14  35  -1   20.00   12.50
 -14  35  -1  -18.30   15.60
  14 -35   1   19.60   13.40
 -16  35  -1   12.30   12.70
 -16  35  -1   15.30   16.30
 -16  35  -1  -10.40   15.60
 -16  35  -1   25.10   19.30
 -16  35  -1    8.40   11.00
  16 -35   1   19.70   14.70
  17  34  -1  107.79   21.80
  17  34  -1  113.29   19.80
  17  34  -1  111.89   20.50
 -17 -34   1  108.99   16.10
 -17 -34   1  120.99   18.30
  15  34  -1   -8.70   19.70
  15  34  -1   16.50   15.20
  15  34  -1   12.40   15.60
 -15 -34   1   10.00   11.10
 -15 -34   1   -6.60   14.50
 -15 -34   1   11.30   14.10
  13  34  -1   51.29   15.80
  13  34  -1   27.30   16.30
  13  34  -1   45.70   19.70
 -13 -34   1    6.70   14.70
 -13 -34   1   16.80   12.90
 -13 -34   1   44.70   11.10
 -13 -34   1   12.60   13.90
  11  34  -1   34.20   13.00
  11  34  -1   31.10   19.40
  11  34  -1   17.00   15.00
 -11 -34   1   22.40   14.40
 -11 -34   1   23.90   13.10
 -11 -34   1   14.00   12.90
 -11 -34   1   16.40   12.70
 -11 -34   1   31.60   10.00
   9  34  -1   80.99   15.60
   9  34  -1   67.29   18.80
   9  34  -1   78.59   15.70
  -9 -34   1   32.10   14.70
  -9 -34   1   48.80   13.30
  -9 -34   1   76.39   15.90
  -9 -34   1   71.89   14.00
   7  34  -1   56.89   14.30
   7  34  -1   83.49   18.90
   7  34  -1   53.29   14.10
  -7 -34   1   56.19   12.60
  -7 -34   1   62.49   15.80
  -7 -34   1   69.19   13.10
  -7 -34   1   38.10   14.60
   5  34  -1  223.08   23.70
   5  34  -1  232.78   28.80
   5  34  -1  187.38   17.30
   5  34  -1  173.68   19.20
  -5 -34   1  166.98   21.70
  -5 -34   1  216.08   25.70
  -5 -34   1  216.18   20.50
  -5 -34   1  225.38   20.00
  -5 -34   1  196.68   21.70
   3  34  -1    3.10    9.80
   3  34  -1   -9.70   22.60
   3  34  -1   -7.30   17.30
   3  34  -1   14.50    8.10
   3  34  -1   -6.60   11.00
   3  34  -1   14.60   14.20
  -3 -34   1   -4.30   12.60
  -3 -34   1   19.30   13.70
  -3 -34   1    9.30   12.00
  -3 -34   1    9.10    8.90
  -3 -34   1    4.30    8.50
   1  34  -1  254.27   24.60
   1  34  -1  319.97   20.10
   1  34  -1  246.18   22.90
   1  34  -1  277.07   29.70
   1  34  -1  297.97   31.80
  -1 -34   1  299.47   20.00
  -1 -34   1  295.87   26.40
  -1 -34   1  313.67   19.60
  -1 -34   1  292.57   28.90
  -1 -34   1  277.57   24.30
  -1  34  -1  301.97   31.80
  -1  34  -1  300.27   23.60
  -1  34  -1  366.76   39.60
  -1  34  -1  300.27   30.50
  -1  34  -1  319.67   25.00
  -1  34  -1  306.97   20.90
   1 -34   1  317.47   25.00
   1 -34   1  279.47   26.30
   1 -34   1  301.67   30.00
   1 -34   1  311.67   18.30
   1 -34   1  299.77   18.60
  -3  34  -1    0.30   20.70
  -3  34  -1    2.80   10.70
  -3  34  -1   10.50    9.20
  -3  34  -1   -5.30   15.50
  -3  34  -1   -0.90   10.90
  -3  34  -1  -18.80   12.70
  -3  34  -1   19.40    8.80
   3 -34   1   -8.10   13.70
   3 -34   1    0.70   12.10
   3 -34   1    7.30    4.80
   3 -34   1    7.30    4.10
   3 -34   1   29.30   11.20
  -5  34  -1  239.78   29.80
  -5  34  -1  235.98   26.40
  -5  34  -1  207.08   21.50
  -5  34  -1  285.47   22.30
  -5  34  -1  203.98   19.40
  -5  34  -1  215.68   19.00
  -5  34  -1  203.28   22.20
   5 -34   1  194.98   22.80
   5 -34   1  225.18   20.50
  -7  34  -1   79.39   12.50
  -7  34  -1   72.39   15.90
  -7  34  -1   56.29   10.40
  -7  34  -1   56.59   12.40
  -7  34  -1   63.79   17.40
  -7  34  -1   66.89   12.50
   7 -34   1   47.10   10.60
   7 -34   1   71.59   15.70
  -9  34  -1   53.19    9.80
  -9  34  -1   67.19   12.00
  -9  34  -1   66.39   15.10
  -9  34  -1   71.59   16.30
  -9  34  -1   48.60   18.10
  -9  34  -1   76.19   13.10
   9 -34   1   71.49   16.20
 -11  34  -1   33.30    8.50
 -11  34  -1   38.40   11.20
 -11  34  -1   36.00   12.20
 -11  34  -1   35.30   17.40
 -11  34  -1   21.10   10.80
 -11  34  -1   35.20   14.80
  11 -34   1   34.40   13.80
 -13  34  -1   33.80   18.70
 -13  34  -1   70.59   12.60
 -13  34  -1   54.59   12.50
 -13  34  -1   35.00   14.50
 -13  34  -1   29.40   15.20
  13 -34   1   44.80   14.60
 -15  34  -1    0.50   14.50
 -15  34  -1   -5.00   11.80
 -15  34  -1    9.90   10.70
 -15  34  -1  -24.70   14.20
 -15  34  -1   -5.90   27.20
  15 -34   1    5.90   12.70
 -17  34  -1  144.39   15.60
 -17  34  -1  136.49   18.40
 -17  34  -1   73.09   13.50
 -17  34  -1   91.89   21.70
 -17  34  -1  129.79   19.70
  17 -34   1   93.69   18.60
  20  33  -1  232.08   23.30
  20  33  -1  201.18   25.30
  20  33  -1  184.48   23.70
 -20 -33   1  222.08   23.10
 -20 -33   1  197.88   24.80
 -20 -33   1  204.28   25.70
  18  33  -1   61.49   17.80
  18  33  -1  107.39   19.90
  18  33  -1   55.79   17.30
 -18 -33   1  114.19   16.50
 -18 -33   1   92.19   16.80
  16  33  -1    9.40   16.40
  16  33  -1   27.40   18.30
  16  33  -1    7.20   17.60
 -16 -33   1   22.80   13.90
 -16 -33   1   23.80   15.70
 -16 -33   1    9.10   11.90
  14  33  -1    8.90   13.20
  14  33  -1   66.09   17.50
  14  33  -1   46.20   18.70
 -14 -33   1   46.10   12.00
 -14 -33   1   34.50   14.00
 -14 -33   1   17.70   13.80
  12  33  -1   40.60   18.30
  12  33  -1   43.70   14.00
  12  33  -1   38.90   17.30
 -12 -33   1   48.20   15.80
 -12 -33   1   36.80   14.60
 -12 -33   1   51.59   13.80
 -12 -33   1   51.09   14.30
 -12 -33   1   49.50   11.00
  10  33  -1  147.29   21.40
  10  33  -1  169.78   22.70
  10  33  -1  217.58   23.10
  10  33  -1  151.28   19.20
 -10 -33   1  127.39   19.80
 -10 -33   1  182.28   17.40
 -10 -33   1  167.68   19.10
 -10 -33   1  173.18   19.50
 -10 -33   1  163.48   18.10
   8  33  -1   84.79   15.40
   8  33  -1   89.99   18.30
   8  33  -1   84.29   21.20
   8  33  -1   80.69   15.20
  -8 -33   1   76.29   15.40
  -8 -33   1   45.50   14.90
  -8 -33   1   48.40   12.70
  -8 -33   1   84.89   13.50
   6  33  -1   16.30   11.40
   6  33  -1   69.19   20.60
   6  33  -1   22.80   14.40
   6  33  -1   -1.80   10.70
   6  33  -1   36.60    8.60
  -6 -33   1   27.50   10.60
  -6 -33   1    5.50   11.10
  -6 -33   1   32.90   13.30
  -6 -33   1   20.10   10.50
  -6 -33   1   43.10   12.60
   4  33  -1  349.57   39.20
   4  33  -1  354.26   26.30
   4  33  -1  352.66   21.80
   4  33  -1  323.27   27.00
   4  33  -1  339.87   30.80
  -4 -33   1  320.97   26.70
  -4 -33   1  339.67   28.50
  -4 -33   1  397.96   23.70
  -4 -33   1  331.07   23.60
  -4 -33   1  307.77   28.60
   2  33  -1  291.97   31.10
   2  33  -1  258.47   23.10
   2  33  -1  269.07   23.00
   2  33  -1  226.28   23.90
   2  33  -1  283.57   19.60
   2  33  -1  316.37   29.80
  -2 -33   1  295.47   27.90
  -2 -33   1  322.57   20.20
  -2 -33   1  293.27   23.90
  -2 -33   1  306.97   20.60
  -2 -33   1  259.87   24.70
   0  33  -1   -5.40   14.20
   0  33  -1    4.20    9.20
   0  33  -1  -18.50   18.30
   0  33  -1    7.80    7.80
   0  33  -1   -2.10    9.60
   0  33  -1   -4.10   16.70
   0  33  -1   -5.80   12.30
   0 -33   1   -5.40   11.50
   0 -33   1  -14.20    9.40
   0 -33   1   -5.20   10.40
   0 -33   1   -1.40    6.80
   0 -33   1   -2.10    6.30
  -2  33  -1  224.38   28.00
  -2  33  -1  313.67   22.50
  -2  33  -1  312.97   23.40
  -2  33  -1  278.87   28.60
  -2  33  -1  293.77   28.80
  -2  33  -1  317.57   20.70
   2 -33   1  284.37   17.00
   2 -33   1  283.27   28.50
   2 -33   1  262.57   25.20
   2 -33   1  306.47   16.70
   2 -33   1  283.27   22.60
  -4  33  -1  313.27   31.30
  -4  33  -1  321.47   25.00
  -4  33  -1  362.46   23.00
  -4  33  -1  368.76   24.00
  -4  33  -1  387.76   30.30
  -4  33  -1  352.16   39.10
  -4  33  -1  398.96   25.60
   4 -33   1  317.17   27.10
   4 -33   1  317.67   23.10
  -6  33  -1   35.10    9.10
  -6  33  -1   31.50   10.60
  -6  33  -1    9.50   14.20
  -6  33  -1   49.10   20.40
  -6  33  -1   19.40    9.90
  -6  33  -1   33.70   13.90
  -6  33  -1   22.40    9.90
   6 -33   1   22.60   11.70
   6 -33   1   16.40    9.10
  -8  33  -1   81.39   18.60
  -8  33  -1   99.89   15.10
  -8  33  -1   85.29   10.90
  -8  33  -1   81.59   12.50
  -8  33  -1   54.39   22.80
  -8  33  -1   67.39   12.20
  -8  33  -1  117.19   13.40
   8 -33   1   60.29   14.50
   8 -33   1   80.69   11.20
 -10  33  -1  205.78   20.20
 -10  33  -1  225.28   24.70
 -10  33  -1  174.88   19.90
 -10  33  -1  178.08   22.50
 -10  33  -1  160.18   15.60
 -10  33  -1  164.88   23.70
  10 -33   1  143.89   18.60
 -12  33  -1   63.39   14.00
 -12  33  -1   47.80   17.50
 -12  33  -1   62.19   12.10
 -12  33  -1   54.49    8.50
 -12  33  -1   70.49   14.80
 -12  33  -1   58.59   11.70
  12 -33   1   46.90   13.80
 -14  33  -1   48.40   11.20
 -14  33  -1   44.60   14.40
 -14  33  -1   50.29   11.80
 -14  33  -1   28.30   16.00
 -14  33  -1   64.29   14.70
  14 -33   1   47.10   13.90
 -16  33  -1   11.20   16.80
 -16  33  -1   31.90   14.10
 -16  33  -1   33.70   15.60
 -16  33  -1   11.40   11.40
 -16  33  -1   21.40   10.20
  16 -33   1    1.10   13.40
 -18  33  -1   76.99   12.40
 -18  33  -1   84.59   15.60
 -18  33  -1   90.19   18.90
 -18  33  -1   80.59   34.40
 -18  33  -1  108.79   15.10
  18 -33   1   59.09   16.00
 -20  33  -1  199.18   28.00
 -20  33  -1  187.48   19.80
 -20  33  -1  210.88   20.80
 -20  33  -1  188.18   24.30
  20 -33   1  152.58   21.10
  21  32  -1   -7.00   15.30
  21  32  -1   -7.20   14.30
  21  32  -1   12.00   15.40
 -21 -32   1    6.70   16.10
 -21 -32   1   18.00   15.00
 -21 -32   1   16.20   13.40
  19  32  -1   24.00   16.00
  19  32  -1   12.70   14.90
  19  32  -1   11.60   15.20
 -19 -32   1   17.50   12.50
 -19 -32   1    9.10   12.30
  17  32  -1    0.30   14.40
  17  32  -1    2.30   15.70
 -17 -32   1   12.10   11.40
 -17 -32   1   -3.60   12.60
 -17 -32   1    5.40   14.30
  15  32  -1   61.79   16.20
  15  32  -1   48.40   18.00
  15  32  -1   52.39   15.00
 -15 -32   1   31.30   14.40
 -15 -32   1   53.39   12.30
 -15 -32   1   46.70   13.70
  13  32  -1   14.30   13.70
  13  32  -1   38.20   17.10
  13  32  -1   23.30   14.40
 -13 -32   1   12.30   13.00
 -13 -32   1   24.20   12.10
 -13 -32   1    7.10   13.90
 -13 -32   1   28.10   10.80
  11  32  -1   28.10   16.40
  11  32  -1    2.90   11.10
  11  32  -1   22.50   12.80
  11  32  -1    7.10   13.10
 -11 -32   1  -10.40   13.10
 -11 -32   1    1.30   10.90
 -11 -32   1  -18.50   11.90
 -11 -32   1    3.80    8.40
 -11 -32   1   22.20   12.00
 -11 -32   1    3.80   11.70
   9  32  -1   54.69   18.90
   9  32  -1   63.29   13.80
   9  32  -1   50.49   15.40
   9  32  -1   54.89   14.20
   9  32  -1   47.40   20.20
  -9 -32   1   54.39   10.00
  -9 -32   1   54.79   13.80
  -9 -32   1   74.99   12.60
  -9 -32   1   49.30   14.50
  -9 -32   1   51.79   12.60
   7  32  -1    7.50   11.20
   7  32  -1   -1.40   10.20
   7  32  -1  -12.80   19.20
   7  32  -1    5.10   16.30
   7  32  -1    5.30   13.50
  -7 -32   1   10.00   11.90
  -7 -32   1   15.90   11.50
  -7 -32   1    4.00   11.60
  -7 -32   1    6.90   10.20
  -7 -32   1   -3.20    9.40
   5  32  -1   41.50   18.90
   5  32  -1    3.20    7.70
   5  32  -1   -4.10    9.50
   5  32  -1    5.40   12.20
   5  32  -1   -8.10    9.40
   5  32  -1   -2.90   16.00
   5  32  -1    6.60   14.90
  -5 -32   1   -9.60   10.30
  -5 -32   1   -7.80    9.90
  -5 -32   1   -3.20   10.50
  -5 -32   1   -2.30    8.60
  -5 -32   1   10.10    9.20
   3  32  -1   48.40   16.00
   3  32  -1   43.20    8.20
   3  32  -1   20.10   18.50
   3  32  -1   24.10   11.90
   3  32  -1   17.80   10.10
   3  32  -1   26.50   14.40
  -3 -32   1   35.20    9.50
  -3 -32   1   14.60   12.00
  -3 -32   1   21.80    8.50
  -3 -32   1   31.90   11.10
  -3 -32   1   26.40   13.00
   1  32  -1   -4.40   11.70
   1  32  -1    4.60    7.30
   1  32  -1    3.40    9.40
   1  32  -1   -1.60    8.20
   1  32  -1   -7.10   17.50
   1  32  -1  -12.20   12.60
  -1 -32   1    0.40   11.50
  -1 -32   1    1.90   10.70
  -1 -32   1   -4.70    9.50
  -1 -32   1   -4.10    6.90
  -1 -32   1    8.00    7.00
  -1  32  -1   -4.90   17.40
  -1  32  -1   14.40   13.40
  -1  32  -1   -2.40    7.10
  -1  32  -1   15.00   10.20
  -1  32  -1   -4.80   11.40
  -1  32  -1    3.80    8.60
   1 -32   1  -11.20   11.20
   1 -32   1   -1.50    6.00
   1 -32   1  -12.60    9.00
   1 -32   1  -10.20   10.50
   1 -32   1    3.50    5.80
  -3  32  -1   15.50   13.60
  -3  32  -1   13.30   10.30
  -3  32  -1  -12.00   16.00
  -3  32  -1   33.60   10.40
  -3  32  -1   23.70    8.90
  -3  32  -1   31.10    9.00
  -3  32  -1   43.90   18.70
  -3  32  -1   28.50   13.50
   3 -32   1   18.40   11.40
   3 -32   1   29.70    5.60
   3 -32   1   36.70   13.40
   3 -32   1   30.40    5.30
   3 -32   1    9.10    8.80
  -5  32  -1   -4.10   12.40
  -5  32  -1  -19.80   16.80
  -5  32  -1   -9.80    8.10
  -5  32  -1    0.90    8.50
  -5  32  -1   -3.90   11.70
  -5  32  -1   32.10   18.60
  -5  32  -1    3.60    7.50
  -5  32  -1   10.40    9.40
   5 -32   1    6.10    8.50
   5 -32   1  -12.50    9.20
  -7  32  -1    4.20    9.00
  -7  32  -1    2.20   13.70
  -7  32  -1   10.80   15.50
  -7  32  -1  -24.00   18.40
  -7  32  -1   -2.00    9.10
  -7  32  -1    6.70    7.70
  -7  32  -1  -17.50   11.50
  -7  32  -1    1.90    9.10
   7 -32   1   -0.90    7.50
   7 -32   1  -10.90   10.10
  -9  32  -1   73.29   13.50
  -9  32  -1   49.90   12.00
  -9  32  -1   36.20    9.00
  -9  32  -1   54.39   10.90
  -9  32  -1   62.69   16.20
  -9  32  -1   59.69   19.10
  -9  32  -1   60.19   11.00
   9 -32   1   53.39   13.50
   9 -32   1   84.29   10.90
 -11  32  -1    7.60   11.70
 -11  32  -1    9.60   15.00
 -11  32  -1   13.50    9.40
 -11  32  -1    8.00    6.50
 -11  32  -1    5.50    9.80
 -11  32  -1   -9.40   10.60
  11 -32   1   -9.10   10.40
 -13  32  -1   25.60    7.40
 -13  32  -1   32.60   12.90
 -13  32  -1   38.40   13.40
 -13  32  -1   52.19   10.80
 -13  32  -1   22.70   15.90
 -13  32  -1   17.50    9.10
  13 -32   1   27.50   12.10
 -15  32  -1   44.10   11.80
 -15  32  -1   62.89   11.10
 -15  32  -1   63.99   14.40
 -15  32  -1   49.30   17.10
 -15  32  -1   58.59   15.20
  15 -32   1   60.79   14.50
 -17  32  -1   -2.10   14.80
 -17  32  -1   -9.80   12.00
 -17  32  -1  -11.50   14.20
 -17  32  -1  -14.30    8.60
 -17  32  -1    1.90   11.00
  17 -32   1    3.10   12.00
 -19  32  -1    3.70    9.30
 -19  32  -1    2.80   15.70
 -19  32  -1    1.10   12.40
 -19  32  -1   11.50   13.00
 -19  32  -1    8.50   17.50
  19 -32   1   10.60   12.80
 -21  32  -1   -3.50   18.30
 -21  32  -1  -19.60   20.00
 -21  32  -1   35.40   13.70
 -21  32  -1   14.00   10.10
  21 -32   1   -3.30   11.80
  22  31  -1  120.99   20.50
  22  31  -1   90.19   19.20
 -22 -31   1  101.19   21.90
 -22 -31   1  129.39   27.30
 -22 -31   1  131.09   18.20
 -22 -31   1  106.09   18.20
  20  31  -1  172.38   21.50
  20  31  -1  190.08   21.40
  20  31  -1  242.28   27.70
 -20 -31   1  203.48   30.70
 -20 -31   1  202.18   21.40
 -20 -31   1  186.58   20.30
  18  31  -1   50.89   16.10
  18  31  -1   13.10   14.30
  18  31  -1   17.20   16.20
 -18 -31   1   22.50   11.50
 -18 -31   1   27.00   15.20
 -18 -31   1   35.30   13.00
  16  31  -1   14.70   14.80
  16  31  -1    4.50   13.10
  16  31  -1   -6.40   11.80
 -16 -31   1   -0.40   11.40
 -16 -31   1   -1.70   12.80
 -16 -31   1  -12.20   12.80
 -16 -31   1  -17.70    9.90
  14  31  -1   -8.90   12.50
  14  31  -1   -4.90   11.40
  14  31  -1   18.50   15.40
 -14 -31   1   17.50    9.60
 -14 -31   1   -3.50   10.70
 -14 -31   1    6.90   12.50
  12  31  -1    6.40   11.70
  12  31  -1  -42.10   19.60
  12  31  -1    2.40   13.10
  12  31  -1   11.20   15.00
  12  31  -1   -4.80   11.60
 -12 -31   1   19.60    9.80
 -12 -31   1    5.70   11.70
 -12 -31   1   -3.10   11.40
 -12 -31   1  -14.90   12.70
 -12 -31   1   -0.30   11.00
  10  31  -1   10.90   12.30
  10  31  -1    0.10   11.30
  10  31  -1    9.30   15.40
  10  31  -1   17.30   11.80
  10  31  -1   18.00   19.30
 -10 -31   1   15.40   11.40
 -10 -31   1   -2.80    7.70
 -10 -31   1   -8.20    9.40
 -10 -31   1  -11.60   10.40
 -10 -31   1   12.00   10.50
   8  31  -1  108.49   17.40
   8  31  -1   94.39   22.10
   8  31  -1   93.79   14.40
   8  31  -1  105.49   19.80
   8  31  -1  102.59   18.50
   8  31  -1  106.29   15.80
  -8 -31   1   95.49   13.70
  -8 -31   1   98.79   15.60
  -8 -31   1   91.19   14.50
  -8 -31   1   99.69   13.70
  -8 -31   1   64.09   14.70
  -8 -31   1  104.39   11.20
   6  31  -1   12.90   10.00
   6  31  -1    8.10    9.90
   6  31  -1    6.30    7.40
   6  31  -1   -8.10   17.70
   6  31  -1   12.60   13.80
   6  31  -1   18.20   12.90
   6  31  -1    8.70   14.80
  -6 -31   1    4.10   11.70
  -6 -31   1    9.90    8.60
  -6 -31   1   -8.30    9.70
  -6 -31   1   20.70   10.30
  -6 -31   1    2.60    8.60
   4  31  -1  118.29   21.20
   4  31  -1  125.59   13.90
   4  31  -1  117.39   15.50
   4  31  -1  118.79   17.40
   4  31  -1  185.38   22.30
   4  31  -1  118.79   14.90
   4  31  -1  127.49   18.60
  -4 -31   1  122.29   16.90
  -4 -31   1  136.09   15.40
  -4 -31   1  124.29   13.60
  -4 -31   1  103.19   16.40
  -4 -31   1  130.69   13.10
   2  31  -1  168.88   23.10
   2  31  -1  183.28   23.20
   2  31  -1  179.68   15.10
   2  31  -1  174.68   23.80
   2  31  -1  172.28   18.40
   2  31  -1  182.18   19.60
   2  31  -1  175.98   19.60
  -2 -31   1  183.38   19.20
  -2 -31   1  173.78   16.40
  -2 -31   1  183.88   21.10
  -2 -31   1  183.78   15.60
  -2 -31   1  158.68   18.20
   0  31  -1   -3.80    6.70
   0  31  -1  -10.80   11.80
   0  31  -1  -21.60    9.80
   0  31  -1  -10.70    7.90
   0  31  -1   -0.50    8.20
   0  31  -1   19.00   16.40
   0 -31   1   -2.20    8.30
   0 -31   1    3.40    6.30
   0 -31   1    3.90    6.30
   0 -31   1   21.90   11.40
   0 -31   1    4.70   11.40
  -2  31  -1  186.88   23.00
  -2  31  -1  215.78   16.10
  -2  31  -1  158.38   17.20
  -2  31  -1  123.69   18.50
  -2  31  -1  174.88   18.60
  -2  31  -1  191.08   18.20
   2 -31   1  179.08   12.90
   2 -31   1  175.68   17.90
   2 -31   1  174.58   12.60
   2 -31   1  176.38   20.10
   2 -31   1  208.78   23.30
  -4  31  -1  130.19   16.80
  -4  31  -1  212.38   24.60
  -4  31  -1  138.59   14.60
  -4  31  -1  116.59   14.70
  -4  31  -1  155.18   17.40
  -4  31  -1  134.09   15.60
  -4  31  -1  115.39   18.60
   4 -31   1  114.99   16.40
   4 -31   1  133.49   18.40
   4 -31   1  125.39    9.20
   4 -31   1  123.59   13.30
   4 -31   1  132.99    8.60
  -6  31  -1   -3.30    8.40
  -6  31  -1   20.60   17.10
  -6  31  -1   12.40    7.40
  -6  31  -1   10.00   11.50
  -6  31  -1  -21.80   14.90
  -6  31  -1    3.80   12.20
  -6  31  -1   11.90    8.70
  -6  31  -1   22.10    9.20
   6 -31   1    9.40    7.60
   6 -31   1    9.80   11.20
  -8  31  -1   59.69   19.10
  -8  31  -1   88.09   17.60
  -8  31  -1  140.59   15.60
  -8  31  -1  114.79   13.10
  -8  31  -1  115.69   13.70
  -8  31  -1  107.99   13.00
  -8  31  -1  102.69   12.30
   8 -31   1  110.09   12.60
   8 -31   1   79.49   14.60
 -10  31  -1   -5.20    6.10
 -10  31  -1   -9.80   11.80
 -10  31  -1    9.70   10.60
 -10  31  -1  -11.90    7.70
 -10  31  -1   13.70    8.90
 -10  31  -1   15.20   14.40
  10 -31   1   18.30   11.10
 -12  31  -1   16.40   11.30
 -12  31  -1   15.70   11.30
 -12  31  -1   14.40   14.40
 -12  31  -1    6.40    8.10
 -12  31  -1   -2.60    8.70
 -12  31  -1   13.10    6.50
  12 -31   1   27.10   11.60
 -14  31  -1    2.30    5.80
 -14  31  -1    1.10    9.10
 -14  31  -1   -5.40    7.60
 -14  31  -1    1.70   12.00
 -14  31  -1  -16.50   12.20
 -14  31  -1  -13.60   10.90
  14 -31   1   -1.30   11.00
 -16  31  -1   -9.40   10.30
 -16  31  -1  -14.80   13.60
 -16  31  -1   10.80   11.70
 -16  31  -1    2.00    8.30
 -16  31  -1    2.30   13.60
  16 -31   1    9.40   11.80
 -18  31  -1   39.50   16.40
 -18  31  -1    7.40   11.60
 -18  31  -1   44.10   17.00
 -18  31  -1   24.50    9.40
 -18  31  -1   30.30   11.40
  18 -31   1   24.00   12.30
 -20  31  -1  155.38   23.40
 -20  31  -1  220.58   23.80
 -20  31  -1  220.28   23.90
 -20  31  -1  160.88   18.00
  20 -31   1  171.48   21.30
 -22  31  -1   91.09   16.00
 -22  31  -1  113.29   22.40
 -22  31  -1  124.49   13.90
 -22  31  -1  119.89   21.70
  22 -31   1  102.69   18.70
  23  30  -1  174.48   22.20
  23  30  -1  149.88   21.80
  23  30  -1  187.48   22.80
 -23 -30   1  144.09   22.80
 -23 -30   1  191.08   20.50
 -23 -30   1  175.18   28.70
 -23 -30   1  176.78   21.70
  21  30  -1    2.50   14.30
  21  30  -1  -19.50   12.60
 -21 -30   1    0.50   19.70
 -21 -30   1   -0.60   13.10
 -21 -30   1    5.60   11.50
  19  30  -1   97.39   15.80
  19  30  -1   58.29   15.00
  19  30  -1   78.99   17.60
 -19 -30   1   52.29   13.70
 -19 -30   1   82.29   15.10
 -19 -30   1   79.39   20.70
 -19 -30   1   77.49   16.70
  17  30  -1  154.68   19.80
  17  30  -1  155.98   19.30
  17  30  -1  156.78   20.40
 -17 -30   1  120.69   16.30
 -17 -30   1  146.69   16.50
 -17 -30   1  122.79   18.60
  15  30  -1   -7.30   13.30
  15  30  -1  -11.80   12.20
  15  30  -1  -16.80   11.30
 -15 -30   1  -10.30    9.30
 -15 -30   1    1.80   11.90
 -15 -30   1    8.50   11.10
  13  30  -1    4.60   10.90
  13  30  -1   14.40   11.30
  13  30  -1   14.70   14.50
  13  30  -1   -4.80   11.80
  13  30  -1   19.30   18.50
 -13 -30   1  -16.40   14.00
 -13 -30   1    0.20   11.80
 -13 -30   1  -17.70    9.90
 -13 -30   1   18.20    8.90
 -13 -30   1   -1.90   11.20
  11  30  -1   12.40   13.20
  11  30  -1  -16.00   18.50
  11  30  -1    3.00   10.60
  11  30  -1   -2.70   11.10
  11  30  -1   15.60   14.30
 -11 -30   1   -9.20   10.50
 -11 -30   1  -16.00    7.50
 -11 -30   1    4.00   10.40
 -11 -30   1   -3.20   10.50
   9  30  -1    5.60   14.70
   9  30  -1   14.50   11.90
   9  30  -1    1.70    9.90
   9  30  -1    5.70   16.20
   9  30  -1    3.20   13.90
   9  30  -1    8.10   10.40
  -9 -30   1  -11.60    9.20
  -9 -30   1   -2.20    9.60
  -9 -30   1   15.60    7.70
  -9 -30   1    4.40   10.50
  -9 -30   1    4.70   12.30
  -9 -30   1   -6.00   11.30
   7  30  -1   60.99   14.40
   7  30  -1   22.60    9.80
   7  30  -1   22.60   13.10
   7  30  -1   44.30   12.10
   7  30  -1   47.30   17.90
   7  30  -1   53.19   16.10
   7  30  -1   31.10    8.00
  -7 -30   1   17.80    9.30
  -7 -30   1   28.60    7.90
  -7 -30   1   34.00   11.00
  -7 -30   1   41.20   10.30
  -7 -30   1   33.00   12.40
  -7 -30   1   46.00   11.40
   5  30  -1  166.08   20.70
   5  30  -1  162.58   18.90
   5  30  -1  174.28   20.60
   5  30  -1  174.58   15.00
   5  30  -1  161.88   20.40
   5  30  -1  207.28   24.60
   5  30  -1  139.19   15.90
  -5 -30   1  182.78   19.30
  -5 -30   1  177.38   19.60
  -5 -30   1  170.48   17.10
  -5 -30   1  165.18   16.50
  -5 -30   1  152.88   18.90
   3  30  -1   18.80    9.30
   3  30  -1   17.40   14.90
   3  30  -1    7.90   12.00
   3  30  -1   10.10   11.50
   3  30  -1    6.60    9.40
   3  30  -1   10.40   15.30
   3  30  -1   10.30    7.00
  -3 -30   1  -15.00    8.40
  -3 -30   1   10.20   10.30
  -3 -30   1   -3.40    9.00
  -3 -30   1    6.50    7.40
   1  30  -1  194.38   15.70
   1  30  -1  195.48   23.20
   1  30  -1  146.99   19.30
   1  30  -1  244.98   28.90
   1  30  -1  175.78   21.80
   1  30  -1  193.18   18.70
   1  30  -1  194.18   18.40
  -1 -30   1  176.48   19.30
  -1 -30   1  193.08   18.70
  -1 -30   1  197.68   15.40
  -1 -30   1  199.18   16.00
  -1 -30   1  211.28   22.20
  -1  30  -1  203.48   17.50
  -1  30  -1  183.48   18.50
  -1  30  -1  175.68   15.50
  -1  30  -1  210.88   23.80
  -1  30  -1  207.48   22.90
  -1  30  -1  232.08   28.30
  -1  30  -1  189.08   22.50
   1 -30   1  165.78   19.30
   1 -30   1  189.98   21.60
   1 -30   1  199.58   13.90
   1 -30   1  185.38   14.40
   1 -30   1  182.68   17.60
  -3  30  -1    0.90   11.60
  -3  30  -1   16.00    7.50
  -3  30  -1   -6.40   10.80
  -3  30  -1   12.20   15.00
  -3  30  -1    7.70    8.00
  -3  30  -1    8.40    7.30
   3 -30   1   16.40   11.70
   3 -30   1    4.70    9.40
   3 -30   1    8.30    5.00
   3 -30   1   18.30    4.80
   3 -30   1   13.90    7.80
  -5  30  -1  189.68   15.80
  -5  30  -1  150.88   19.50
  -5  30  -1  159.38   16.00
  -5  30  -1  186.48   17.00
  -5  30  -1  180.58   23.90
  -5  30  -1  170.78   17.30
  -5  30  -1  164.48   20.60
  -5  30  -1  179.38   20.00
   5 -30   1  190.98   20.00
   5 -30   1  173.08   15.10
   5 -30   1  164.68   19.50
  -7  30  -1   43.90    9.00
  -7  30  -1   31.60    9.00
  -7  30  -1   25.70    9.00
  -7  30  -1   45.00    8.20
  -7  30  -1   37.10   11.00
  -7  30  -1   50.09   14.50
   7 -30   1   19.40   11.30
   7 -30   1   28.40    8.60
  -9  30  -1   10.70    7.90
  -9  30  -1    0.70    6.30
  -9  30  -1    1.20    8.30
  -9  30  -1    8.50    9.50
  -9  30  -1    1.50   12.30
  -9  30  -1   18.10   10.20
   9 -30   1   24.00    7.40
   9 -30   1    4.50    9.60
 -11  30  -1    3.10   13.60
 -11  30  -1  -18.70    7.90
 -11  30  -1    8.20    8.00
 -11  30  -1   -3.60    5.90
 -11  30  -1    3.90   13.20
 -11  30  -1   -6.10   10.30
 -11  30  -1    0.40   10.00
  11 -30   1  -14.00    9.80
 -13  30  -1  -25.80   15.30
 -13  30  -1    4.00    5.70
 -13  30  -1   -2.30   13.10
 -13  30  -1    5.80    8.70
 -13  30  -1   25.50   17.40
 -13  30  -1    7.00    8.00
 -13  30  -1  -14.80    9.60
 -13  30  -1    2.00   10.50
  13 -30   1   15.20   10.10
 -15  30  -1   14.10   14.40
 -15  30  -1    4.90   20.10
 -15  30  -1    2.30   11.90
 -15  30  -1   -3.20    9.70
 -15  30  -1    1.90    5.40
 -15  30  -1    9.40    7.80
 -15  30  -1   -9.40    8.60
  15 -30   1   -0.50   11.20
 -17  30  -1  172.88   20.00
 -17  30  -1  142.19   14.90
 -17  30  -1  133.99   15.70
 -17  30  -1  175.58   19.70
 -17  30  -1  123.09   21.50
  17 -30   1  111.59   18.40
 -19  30  -1  108.59   14.00
 -19  30  -1   93.49   19.30
 -19  30  -1   90.39   18.10
 -19  30  -1   61.09   12.80
 -19  30  -1   63.89   11.00
  19 -30   1   67.69   15.00
 -21  30  -1    0.10   14.20
 -21  30  -1   -6.50    8.40
 -21  30  -1   14.40   11.50
 -21  30  -1  -12.60   16.90
  21 -30   1    3.30   11.30
 -23  30  -1  172.28   19.40
 -23  30  -1  191.48   25.00
 -23  30  -1  219.78   23.70
 -23  30  -1  222.18   26.00
  23 -30   1  161.08   22.60
  24  29  -1   -2.60   13.70
  24  29  -1   -7.10   10.10
  24  29  -1  -16.40   12.90
 -24 -29   1  -23.50   14.50
 -24 -29   1    9.70   12.50
 -24 -29   1   21.60   15.20
 -24 -29   1   37.20   22.00
  22  29  -1   65.29   13.50
  22  29  -1   42.40   16.80
  22  29  -1   36.00   14.50
 -22 -29   1   62.19   14.50
 -22 -29   1   53.09   23.20
 -22 -29   1   57.89   13.60
  20  29  -1  113.99   17.60
  20  29  -1   95.49   17.60
 -20 -29   1  150.48   18.60
 -20 -29   1  146.79   19.90
 -20 -29   1  112.29   16.20
 -20 -29   1  137.49   25.00
  18  29  -1  165.78   20.60
  18  29  -1  224.58   24.40
  18  29  -1  147.39   19.10
 -18 -29   1  182.58   21.70
 -18 -29   1  162.58   20.20
 -18 -29   1  174.68   24.10
 -18 -29   1  155.98   17.70
  16  29  -1   48.60   33.20
  16  29  -1   17.60   12.80
  16  29  -1    0.90   10.70
  16  29  -1    6.10   12.60
 -16 -29   1    2.30   11.70
 -16 -29   1   20.10   10.40
 -16 -29   1   11.10   10.00
  14  29  -1  179.18   19.20
  14  29  -1  120.29   17.70
  14  29  -1   93.59   22.20
  14  29  -1  151.68   17.90
 -14 -29   1  121.59   15.70
 -14 -29   1  112.09   14.30
 -14 -29   1  147.09   18.20
 -14 -29   1  145.49   17.70
  12  29  -1  479.05   40.30
  12  29  -1  524.35   35.00
  12  29  -1  468.35   32.40
  12  29  -1  524.05   32.60
  12  29  -1  485.85   34.30
 -12 -29   1  551.04   32.30
 -12 -29   1  507.85   31.40
 -12 -29   1  462.35   31.90
 -12 -29   1  481.95   29.10
  10  29  -1   86.59   19.20
  10  29  -1   91.69   17.70
  10  29  -1   79.79   14.10
  10  29  -1  100.89   16.50
  10  29  -1  127.09   17.20
  10  29  -1   82.19   14.30
 -10 -29   1   88.99   13.30
 -10 -29   1   94.29   11.30
 -10 -29   1   93.09   13.40
 -10 -29   1   88.39   14.20
 -10 -29   1   71.59   13.00
   8  29  -1    8.10   13.30
   8  29  -1    0.50    9.10
   8  29  -1   21.20   11.70
   8  29  -1    4.80   12.80
   8  29  -1   23.40    7.30
   8  29  -1    2.90    9.40
   8  29  -1  -19.80   14.80
  -8 -29   1   41.80   10.20
  -8 -29   1   13.70    9.50
  -8 -29   1    7.40    7.30
  -8 -29   1   16.70   11.40
  -8 -29   1   21.80   10.50
  -8 -29   1    5.30    9.90
   6  29  -1   90.99   15.90
   6  29  -1   97.89   14.30
   6  29  -1  109.19   17.30
   6  29  -1  125.39   20.20
   6  29  -1  111.89   12.90
   6  29  -1  115.59   17.30
   6  29  -1   89.59   12.90
  -6 -29   1   75.89   12.20
  -6 -29   1   70.99   13.50
  -6 -29   1   96.39   14.20
  -6 -29   1   98.79   10.50
  -6 -29   1   76.69   12.20
  -6 -29   1  109.39   12.20
   4  29  -1  100.99   15.80
   4  29  -1  126.69   15.00
   4  29  -1  121.49   19.40
   4  29  -1  124.59   13.00
   4  29  -1  104.59   13.40
   4  29  -1   87.49   16.60
   4  29  -1  138.69   17.70
  -4 -29   1  116.59   13.70
  -4 -29   1   99.49   11.30
  -4 -29   1  105.89   14.40
  -4 -29   1  112.49   16.10
  -4 -29   1  133.79   14.70
   2  29  -1  -28.10   13.30
   2  29  -1  -13.30   12.00
   2  29  -1    9.80   11.10
   2  29  -1    0.50    7.60
   2  29  -1   -0.70    8.00
   2  29  -1   -4.30    6.10
   2  29  -1   10.40   11.00
  -2 -29   1    0.40    6.70
  -2 -29   1    4.10    8.10
  -2 -29   1  -14.50    9.80
  -2 -29   1    0.90    9.10
  -2 -29   1    0.50    6.20
   0  29  -1    2.90   10.90
   0  29  -1   -2.20   10.80
   0  29  -1   -5.00    6.40
   0  29  -1  -10.50    7.50
   0  29  -1    0.60    7.10
   0  29  -1  -14.30   13.10
   0 -29   1   -4.10    5.40
   0 -29   1   10.30    9.80
   0 -29   1   -1.70    6.10
   0 -29   1   -3.00    8.80
   0 -29   1   -6.40    7.90
  -2  29  -1   13.10    7.70
  -2  29  -1   -2.90   14.00
  -2  29  -1    2.00    6.60
  -2  29  -1  -16.10   12.80
  -2  29  -1   -2.80    6.80
  -2  29  -1   -5.40   10.20
  -2  29  -1   -4.40    9.70
   2 -29   1   -1.70   10.10
   2 -29   1   -2.10    9.40
   2 -29   1   -1.40    4.80
   2 -29   1   -0.80    5.10
   2 -29   1   -5.70    6.90
  -4  29  -1   99.29   18.40
  -4  29  -1  117.69   13.10
  -4  29  -1  121.69   17.20
  -4  29  -1  109.79   12.70
  -4  29  -1  111.89   13.70
  -4  29  -1  117.89   19.50
  -4  29  -1  119.39   14.70
  -4  29  -1  131.79   18.00
  -4  29  -1  100.59   11.00
   4 -29   1  132.39   17.60
   4 -29   1  115.49    9.20
   4 -29   1  135.89   14.40
   4 -29   1  139.99   16.60
   4 -29   1  124.89    8.60
  -6  29  -1  136.89   14.70
  -6  29  -1  106.29   11.70
  -6  29  -1  100.99   12.20
  -6  29  -1   83.29   11.30
  -6  29  -1   97.19   27.70
  -6  29  -1  103.09   17.50
  -6  29  -1   98.49   10.90
  -6  29  -1  102.99   18.30
  -6  29  -1  108.89   16.70
   6 -29   1  112.39   13.30
   6 -29   1  105.69   15.40
  -8  29  -1   37.50   13.70
  -8  29  -1   10.00    8.50
  -8  29  -1    7.20    7.70
  -8  29  -1   32.60   13.50
  -8  29  -1   20.80    6.80
  -8  29  -1   22.00    9.60
  -8  29  -1   12.20    7.90
   8 -29   1    8.50    6.20
   8 -29   1   15.90   10.50
 -10  29  -1   65.99   15.50
 -10  29  -1   76.09    9.10
 -10  29  -1   99.89   11.30
 -10  29  -1  127.59   13.60
 -10  29  -1   76.59   12.30
 -10  29  -1   83.79   11.10
  10 -29   1   90.79   14.30
 -12  29  -1  489.75   30.10
 -12  29  -1  532.15   29.00
 -12  29  -1  565.84   31.90
 -12  29  -1  524.05   26.20
 -12  29  -1  510.15   35.90
 -12  29  -1  495.75   28.50
  12 -29   1  480.35   32.30
 -14  29  -1  136.49   22.00
 -14  29  -1  116.39   12.80
 -14  29  -1  176.98   20.80
 -14  29  -1  125.89   13.00
 -14  29  -1   58.39   18.30
 -14  29  -1  104.19   18.10
 -14  29  -1  144.59   11.60
 -14  29  -1  149.19   14.90
  14 -29   1  135.69   17.60
 -16  29  -1   25.20    9.60
 -16  29  -1    5.00   13.00
 -16  29  -1  -10.00   11.20
 -16  29  -1    5.50    7.80
 -16  29  -1   35.90   18.40
 -16  29  -1   21.90    9.30
  16 -29   1   12.00   12.10
 -18  29  -1  167.78   19.00
 -18  29  -1  144.39   15.80
 -18  29  -1  152.78   19.20
 -18  29  -1  161.98   24.30
 -18  29  -1  164.58   19.10
 -18  29  -1  146.29   21.40
  18 -29   1  141.59   18.10
 -20  29  -1  110.99   12.70
 -20  29  -1  126.59   19.70
 -20  29  -1  144.69   20.90
 -20  29  -1  185.68   19.90
 -20  29  -1   94.49   36.20
  20 -29   1  116.89   17.50
 -22  29  -1   45.10   12.40
 -22  29  -1   64.19   10.60
 -22  29  -1   68.99   19.20
  22 -29   1   38.70   15.10
 -24  29  -1  -19.70   11.50
 -24  29  -1   11.60   16.70
 -24  29  -1    6.10    9.10
  24 -29   1   -6.10   11.80
  25  28  -1   44.50   15.70
  25  28  -1   47.00   15.60
 -25 -28   1   69.99   20.00
 -25 -28   1   72.59   15.20
 -25 -28   1   24.60   15.80
 -25 -28   1   29.10   23.40
  23  28  -1  131.79   14.60
  23  28  -1  113.89   18.20
  23  28  -1  105.39   21.50
 -23 -28   1  106.39   17.90
 -23 -28   1  126.29   25.30
 -23 -28   1   96.59   15.70
  21  28  -1   -1.00   12.40
  21  28  -1    7.60   11.10
  21  28  -1   -3.70   12.60
 -21 -28   1    1.60   11.50
 -21 -28   1    3.20   13.80
 -21 -28   1    1.80   10.90
 -21 -28   1   12.70   19.50
  19  28  -1  126.69   18.50
  19  28  -1  155.88   19.20
  19  28  -1  165.58   20.90
 -19 -28   1   83.49   17.00
 -19 -28   1  163.58   18.00
 -19 -28   1  189.98   26.10
 -19 -28   1  147.89   17.00
  17  28  -1   31.10   21.90
  17  28  -1   84.89   15.80
  17  28  -1   53.99   13.90
  17  28  -1   70.09   13.80
 -17 -28   1   60.69   12.70
 -17 -28   1   64.69   18.50
 -17 -28   1   68.59   13.00
 -17 -28   1   58.49   14.60
  15  28  -1  125.89   17.50
  15  28  -1  112.29   16.40
  15  28  -1  130.09   16.70
  15  28  -1  148.89   24.10
 -15 -28   1  117.49   14.10
 -15 -28   1   90.09   16.00
 -15 -28   1  121.99   15.20
 -15 -28   1  127.69   15.70
  13  28  -1  106.29   20.60
  13  28  -1  135.99   16.90
  13  28  -1  137.29   16.50
  13  28  -1  125.69   17.10
  13  28  -1  133.49   17.80
 -13 -28   1  117.79   15.90
 -13 -28   1  129.39   14.30
 -13 -28   1  162.48   19.20
 -13 -28   1  153.48   16.50
  11  28  -1  141.59   21.30
  11  28  -1  100.49   16.10
  11  28  -1   92.99   16.40
  11  28  -1   78.99   13.80
  11  28  -1  103.39   14.70
  11  28  -1   71.89   14.90
 -11 -28   1  101.99   13.90
 -11 -28   1   90.09   11.80
 -11 -28   1   94.19   15.10
 -11 -28   1   95.59   14.40
 -11 -28   1  110.99   13.70
   9  28  -1  210.68   20.40
   9  28  -1  234.18   20.80
   9  28  -1  193.38   24.50
   9  28  -1  244.18   25.50
   9  28  -1  271.97   29.20
   9  28  -1  190.48   22.70
  -9 -28   1  241.18   19.90
  -9 -28   1  204.98   21.30
  -9 -28   1  203.08   22.20
  -9 -28   1  232.88   21.30
  -9 -28   1  218.78   20.30
  -9 -28   1  231.58   17.60
   7  28  -1   28.50   11.90
   7  28  -1   11.70    9.10
   7  28  -1   11.30    6.80
   7  28  -1   19.20   15.60
   7  28  -1    8.50    8.80
   7  28  -1   15.20   12.30
   7  28  -1   -2.10   11.70
  -7 -28   1    4.10    9.00
  -7 -28   1   -0.40    8.00
  -7 -28   1    9.10    6.90
  -7 -28   1   -7.00    8.60
  -7 -28   1    4.20   10.50
  -7 -28   1    9.00    8.40
   5  28  -1  289.67   24.90
   5  28  -1  266.97   18.10
   5  28  -1  253.37   21.30
   5  28  -1  242.58   21.30
   5  28  -1  290.87   24.70
   5  28  -1  266.27   29.10
   5  28  -1  270.07   26.80
  -5 -28   1  317.87   19.90
  -5 -28   1  292.87   23.10
  -5 -28   1  265.57   23.50
  -5 -28   1  279.27   20.50
  -5 -28   1  285.37   21.20
   3  28  -1  284.87   21.20
   3  28  -1  281.57   28.00
   3  28  -1  258.97   27.60
   3  28  -1  283.27   18.10
   3  28  -1  264.67   24.50
   3  28  -1  261.27   23.90
   3  28  -1  304.57   21.60
  -3 -28   1  285.07   23.60
  -3 -28   1  283.97   19.60
  -3 -28   1  313.37   19.00
  -3 -28   1  245.08   22.70
  -3 -28   1  307.07   21.00
   1  28  -1  302.97   24.20
   1  28  -1  282.97   20.80
   1  28  -1  297.17   18.20
   1  28  -1  254.47   20.10
   1  28  -1  326.37   28.80
   1  28  -1  260.77   27.10
   1  28  -1  274.57   24.80
  -1 -28   1  286.47   23.40
  -1 -28   1  318.67   18.10
  -1 -28   1  272.07   20.00
  -1 -28   1  263.37   18.40
  -1 -28   1  280.77   23.60
  -1  28  -1  273.47   18.10
  -1  28  -1  262.37   20.40
  -1  28  -1  231.08   23.50
  -1  28  -1  270.17   19.80
  -1  28  -1  282.97   28.70
  -1  28  -1  269.67   22.50
  -1  28  -1  257.67   27.80
   1 -28   1  302.07   22.90
   1 -28   1  294.57   16.60
   1 -28   1  288.77   19.40
   1 -28   1  278.77   16.90
   1 -28   1  278.27   23.90
  -3  28  -1  267.17   25.40
  -3  28  -1  287.87   19.10
  -3  28  -1  255.27   28.20
  -3  28  -1  295.57   20.50
  -3  28  -1  282.17   26.10
  -3  28  -1  305.87   19.70
  -3  28  -1  307.07   22.70
  -3  28  -1  298.87   29.20
   3 -28   1  302.17   16.30
   3 -28   1  281.97   24.70
   3 -28   1  296.57   19.40
   3 -28   1  263.27   22.60
   3 -28   1  305.97   15.90
  -5  28  -1  276.47   19.60
  -5  28  -1  283.87   18.90
  -5  28  -1  283.77   26.10
  -5  28  -1  240.98   24.60
  -5  28  -1  255.17   19.70
  -5  28  -1  270.67   21.50
  -5  28  -1  288.07   28.40
  -5  28  -1  273.37   18.10
  -5  28  -1  221.58   27.70
   5 -28   1  283.97   13.00
   5 -28   1  283.87   18.40
   5 -28   1  294.97   24.60
   5 -28   1  214.08   21.70
  -7  28  -1   -3.20   10.90
  -7  28  -1    2.70    8.90
  -7  28  -1  -18.60   16.40
  -7  28  -1    0.80    5.70
  -7  28  -1   14.10   12.70
  -7  28  -1    3.10    7.30
  -7  28  -1    5.00    6.90
   7 -28   1   -8.30    5.90
   7 -28   1    6.20    9.50
  -9  28  -1  235.88   20.10
  -9  28  -1  202.38   18.90
  -9  28  -1  194.58   23.70
  -9  28  -1  221.18   17.60
  -9  28  -1  243.68   19.20
  -9  28  -1  216.28   15.40
  -9  28  -1  217.98   25.00
   9 -28   1  217.18   20.70
   9 -28   1  240.08   16.00
 -11  28  -1  102.69   11.40
 -11  28  -1  101.19   12.80
 -11  28  -1   75.29   15.10
 -11  28  -1   94.89   10.90
 -11  28  -1  125.09   12.10
 -11  28  -1  112.49   17.00
  11 -28   1   99.79   15.20
 -13  28  -1  104.89   17.40
 -13  28  -1  138.39   14.60
 -13  28  -1  146.89   15.60
 -13  28  -1  136.39   11.50
 -13  28  -1  161.68   18.90
 -13  28  -1  144.69   16.70
 -13  28  -1  139.89   19.70
  13 -28   1  120.89   16.20
 -15  28  -1  142.79   10.60
 -15  28  -1  124.79   19.70
 -15  28  -1  163.28   16.60
 -15  28  -1   77.69   20.50
 -15  28  -1  137.29   13.60
 -15  28  -1  103.69   11.80
 -15  28  -1   99.89   17.50
 -15  28  -1  137.89   15.80
  15 -28   1   99.39   15.60
 -17  28  -1   48.50   15.00
 -17  28  -1   68.39    7.30
 -17  28  -1   54.79    9.20
 -17  28  -1   58.69   10.60
 -17  28  -1   60.89   13.60
 -17  28  -1   56.79   10.50
 -17  28  -1    6.40   16.70
  17 -28   1   65.19   13.50
 -19  28  -1  157.58   18.60
 -19  28  -1  180.28   20.20
 -19  28  -1  163.38   21.60
 -19  28  -1  176.48   18.40
 -19  28  -1  141.59   22.90
 -19  28  -1  131.99   13.10
  19 -28   1  126.89   17.90
 -21  28  -1   15.80   14.70
 -21  28  -1   15.50   10.10
 -21  28  -1    9.10    7.80
 -21  28  -1   -4.00   17.90
  21 -28   1   19.10   11.30
 -23  28  -1   79.59   17.50
 -23  28  -1  106.69   13.70
 -23  28  -1  100.49   12.20
 -23  28  -1   53.39   26.90
  23 -28   1   87.49   16.10
 -25  28  -1   88.89   13.70
 -25  28  -1   49.50   17.30
 -25  28  -1   44.40   11.10
  25 -28   1   66.39   16.40
  26  27  -1   65.39   16.20
  26  27  -1   75.29   18.00
 -26 -27   1   79.19   20.40
 -26 -27   1   91.19   26.70
 -26 -27   1   80.29   15.70
 -26 -27   1  115.69   19.30
  24  27  -1   16.70    8.60
  24  27  -1    6.70   12.20
 -24 -27   1   18.00   12.00
 -24 -27   1   11.90   13.00
 -24 -27   1  -24.30   18.90
  22  27  -1    9.90   13.40
  22  27  -1   39.10   11.00
  22  27  -1   30.60   15.30
 -22 -27   1   21.70   15.00
 -22 -27   1   26.10   12.10
 -22 -27   1   20.50   12.70
 -22 -27   1   21.90   19.60
  20  27  -1   78.39   15.50
  20  27  -1   90.69   13.90
  20  27  -1   94.99   15.60
 -20 -27   1   87.29   13.90
 -20 -27   1  105.89   17.50
 -20 -27   1  122.89   22.50
 -20 -27   1   97.79   15.30
  18  27  -1  194.38   21.90
  18  27  -1  155.78   16.50
  18  27  -1  158.18   18.90
  18  27  -1  139.19   23.00
 -18 -27   1  116.19   17.80
 -18 -27   1  132.09   16.30
 -18 -27   1  162.08   20.00
 -18 -27   1  132.09   22.70
  16  27  -1    8.10   11.30
  16  27  -1  -10.40    9.60
  16  27  -1   -5.30    9.60
  16  27  -1  -27.80   16.70
 -16 -27   1   14.90   15.00
 -16 -27   1    6.70   11.40
 -16 -27   1  -10.60    8.80
 -16 -27   1    9.90   11.00
 -16 -27   1   -1.40    9.00
  14  27  -1   49.70   12.90
  14  27  -1   42.10   12.50
  14  27  -1   40.20   18.20
  14  27  -1   36.20   11.60
  14  27  -1   54.79   12.00
 -14 -27   1   53.09   10.50
 -14 -27   1   35.00   11.00
 -14 -27   1   36.60   12.20
 -14 -27   1   71.89   12.80
  12  27  -1   88.09   14.70
  12  27  -1   76.39   14.10
  12  27  -1   94.79   14.40
  12  27  -1   92.29   19.10
  12  27  -1   90.19   14.30
 -12 -27   1  105.69   12.30
 -12 -27   1   78.79   12.50
 -12 -27   1  109.39   15.30
 -12 -27   1   80.59   12.40
 -12 -27   1   87.19   13.70
  10  27  -1  235.98   22.10
  10  27  -1  212.48   20.40
  10  27  -1  215.18   20.00
  10  27  -1  236.78   23.80
  10  27  -1  201.08   23.60
  10  27  -1  251.17   25.00
 -10 -27   1  251.07   20.40
 -10 -27   1  227.18   18.00
 -10 -27   1  236.08   20.80
 -10 -27   1  246.58   20.60
 -10 -27   1  245.88   21.10
   8  27  -1    4.70    8.00
   8  27  -1    7.10   10.90
   8  27  -1   13.20    7.40
   8  27  -1    9.90   11.30
   8  27  -1    5.40    8.70
   8  27  -1   15.20   11.00
   8  27  -1   10.70   14.30
  -8 -27   1   -1.00    8.90
  -8 -27   1    8.00    8.50
  -8 -27   1    9.90    7.90
  -8 -27   1   10.60    7.00
  -8 -27   1   -2.00    8.40
  -8 -27   1   13.30   10.00
   6  27  -1   21.40   10.80
   6  27  -1   27.50    8.90
   6  27  -1   44.10    7.70
   6  27  -1   45.30   12.00
   6  27  -1   26.80   12.40
   6  27  -1   28.60    9.60
   6  27  -1   33.20   14.50
  -6 -27   1   47.30    7.90
  -6 -27   1   32.90    8.90
  -6 -27   1   47.60   11.90
  -6 -27   1   41.30    8.80
  -6 -27   1   34.70    9.70
  -6 -27   1   41.50   10.40
   4  27  -1   62.39   10.90
   4  27  -1   79.99   13.80
   4  27  -1   72.69   14.50
   4  27  -1  109.79   17.30
   4  27  -1   64.59    8.80
   4  27  -1   84.09   11.80
   4  27  -1  109.09   14.40
  -4 -27   1   85.59   11.30
  -4 -27   1   78.89   12.70
  -4 -27   1   70.99   13.00
  -4 -27   1   65.19    9.90
   2  27  -1  363.46   25.80
   2  27  -1  371.86   23.30
   2  27  -1  361.06   28.50
   2  27  -1  347.67   20.30
   2  27  -1  343.47   22.70
   2  27  -1  374.76   29.80
   2  27  -1  323.87   26.60
  -2 -27   1  320.97   24.90
  -2 -27   1  374.46   22.70
  -2 -27   1  343.07   21.20
  -2 -27   1  376.76   20.90
  -2 -27   1  358.36   25.60
   0  27  -1   -4.10    9.30
   0  27  -1    6.50    6.80
   0  27  -1    2.50    5.70
   0  27  -1   -1.20   11.80
   0  27  -1   -0.50    7.00
   0  27  -1   10.90   11.80
   0  27  -1   13.80    9.10
   0 -27   1   -1.30    5.40
   0 -27   1    8.60    6.40
   0 -27   1    3.60    9.00
   0 -27   1    5.90    5.20
   0 -27   1    8.80    9.00
  -2  27  -1  368.86   23.20
  -2  27  -1  328.47   29.00
  -2  27  -1  399.96   25.30
  -2  27  -1  394.66   27.90
  -2  27  -1  371.36   21.10
  -2  27  -1  382.46   29.60
  -2  27  -1  354.36   22.10
   2 -27   1  371.76   21.70
   2 -27   1  343.27   24.20
   2 -27   1  349.87   18.90
   2 -27   1  359.76   26.30
   2 -27   1  347.07   19.50
  -4  27  -1   59.29    8.80
  -4  27  -1   91.59   11.90
  -4  27  -1   70.49   13.10
  -4  27  -1   75.29   10.00
  -4  27  -1   87.29   16.10
  -4  27  -1   77.59   10.50
  -4  27  -1   66.49   14.50
  -4  27  -1   81.59   10.00
  -4  27  -1   51.29   13.50
   4 -27   1   58.59   12.20
   4 -27   1   77.59    8.10
   4 -27   1   82.39    7.20
   4 -27   1   73.99   12.20
   4 -27   1   69.69    9.10
  -6  27  -1   44.60    8.20
  -6  27  -1   40.80   12.20
  -6  27  -1   30.90    7.10
  -6  27  -1   37.40   11.50
  -6  27  -1   42.70    9.70
  -6  27  -1   22.00   14.60
  -6  27  -1   50.09    8.80
  -6  27  -1   32.20    8.00
   6 -27   1   42.80    7.40
   6 -27   1   46.30   11.10
  -8  27  -1    5.10    5.90
  -8  27  -1   10.10   11.20
  -8  27  -1   12.60    8.30
  -8  27  -1   12.80    7.90
  -8  27  -1    9.20    6.80
  -8  27  -1    2.30   10.40
  -8  27  -1   10.30    6.90
   8 -27   1    7.10    8.70
   8 -27   1    6.00    5.40
 -10  27  -1  218.88   18.90
 -10  27  -1  228.68   19.40
 -10  27  -1  247.98   15.40
 -10  27  -1  247.28   17.20
 -10  27  -1  220.68   23.20
 -10  27  -1  243.28   25.50
  10 -27   1  210.48   20.20
 -12  27  -1  100.29   11.10
 -12  27  -1   88.79   16.30
 -12  27  -1  114.79   10.40
 -12  27  -1   92.59   11.60
 -12  27  -1   99.69   15.50
 -12  27  -1   95.39   11.00
 -12  27  -1  101.89   17.20
  12 -27   1   80.69   13.20
 -14  27  -1   50.79    9.20
 -14  27  -1   67.59   10.50
 -14  27  -1   60.89    6.80
 -14  27  -1   53.29   14.80
 -14  27  -1   26.40   15.60
 -14  27  -1   73.49   12.60
 -14  27  -1   74.59   16.70
 -14  27  -1   49.30    8.90
  14 -27   1   48.70   12.20
 -16  27  -1    0.80    6.70
 -16  27  -1    1.20   10.80
 -16  27  -1   20.60   10.50
 -16  27  -1    4.20    8.10
 -16  27  -1    3.80    5.10
 -16  27  -1    1.20   16.80
 -16  27  -1    2.90    7.50
 -16  27  -1  -21.10   15.90
 -16  27  -1   15.30   13.90
  16 -27   1  -10.20   10.30
 -18  27  -1  149.09   19.80
 -18  27  -1  144.99   23.70
 -18  27  -1  156.98   14.70
 -18  27  -1  172.18   17.10
 -18  27  -1  135.19   21.30
 -18  27  -1  152.88   17.20
  18 -27   1  112.99   16.20
 -20  27  -1   59.99   19.60
 -20  27  -1   81.69   16.80
 -20  27  -1   95.39   10.80
 -20  27  -1  143.29   16.70
  20 -27   1   79.49   14.60
 -22  27  -1   31.20   14.60
 -22  27  -1   36.50   19.10
 -22  27  -1   38.50    8.60
 -22  27  -1   27.80   10.20
  22 -27   1   19.10   12.40
 -24  27  -1   44.40   20.10
 -24  27  -1   -1.40   10.20
 -24  27  -1    8.30   14.60
 -24  27  -1    5.60    8.50
  24 -27   1   18.60   12.30
 -26  27  -1   76.39   19.20
 -26  27  -1  184.38   41.20
 -26  27  -1  106.79   14.50
 -26  27  -1   87.79   12.50
  26 -27   1   67.39   16.20
 -28  27  -1   64.49   19.60
  27  26  -1   69.69   15.60
  27  26  -1   92.09   19.20
 -27 -26   1  124.19   21.40
 -27 -26   1  104.49   21.30
 -27 -26   1   93.99   25.10
  25  26  -1  -14.10   11.60
 -25 -26   1   -3.10   13.70
 -25 -26   1    9.50   19.00
  23  26  -1   52.39   13.90
  23  26  -1   60.89   15.50
  23  26  -1   56.59   10.00
 -23 -26   1   64.39   17.20
 -23 -26   1   52.29   12.80
 -23 -26   1   50.19   15.60
 -23 -26   1   52.89   21.60
  21  26  -1   43.80   12.70
  21  26  -1   12.50    9.60
  21  26  -1   31.20   12.30
 -21 -26   1   22.90   10.80
 -21 -26   1    7.00   17.10
 -21 -26   1   30.70   14.70
 -21 -26   1   31.20   11.80
  19  26  -1  272.97   24.50
  19  26  -1  223.28   23.30
  19  26  -1  287.37   22.10
  19  26  -1  272.47   28.60
 -19 -26   1  249.78   23.10
 -19 -26   1  244.38   30.20
 -19 -26   1  228.88   24.60
 -19 -26   1  249.97   23.40
  17  26  -1    3.00    9.80
  17  26  -1    5.80   11.10
  17  26  -1    1.80   16.80
  17  26  -1    5.80    9.90
 -17 -26   1    3.90   14.50
 -17 -26   1   11.10    9.10
 -17 -26   1   12.50    9.10
 -17 -26   1    1.30   11.80
 -17 -26   1    0.50   10.00
  15  26  -1  341.77   32.90
  15  26  -1  361.86   26.80
  15  26  -1  342.57   26.20
  15  26  -1  303.37   25.00
 -15 -26   1  314.27   28.20
 -15 -26   1  332.77   24.50
 -15 -26   1  383.06   27.20
 -15 -26   1  317.97   23.60
 -15 -26   1  357.36   25.10
 -15 -26   1  373.36   30.80
  13  26  -1  258.77   22.90
  13  26  -1  237.88   25.00
  13  26  -1  242.48   22.00
  13  26  -1  238.68   21.40
  13  26  -1  243.68   21.90
 -13 -26   1  253.37   19.80
 -13 -26   1  240.78   20.80
 -13 -26   1  202.58   20.10
 -13 -26   1  219.68   21.50
 -13 -26   1  242.88   22.30
  11  26  -1   41.60   13.20
  11  26  -1   56.89   12.20
  11  26  -1   36.90   10.20
  11  26  -1   63.49   16.60
  11  26  -1   45.00   11.70
  11  26  -1   34.70   11.10
 -11 -26   1   46.20   10.90
 -11 -26   1   37.50   10.00
 -11 -26   1   49.40   10.90
 -11 -26   1   47.90    9.40
 -11 -26   1   48.00   10.30
   9  26  -1  603.14   35.70
   9  26  -1  613.14   39.40
   9  26  -1  661.63   37.50
   9  26  -1  602.34   35.80
   9  26  -1  599.04   31.00
   9  26  -1  533.75   33.60
   9  26  -1  568.64   33.70
  -9 -26   1  589.74   31.30
  -9 -26   1  648.94   34.30
  -9 -26   1  567.34   33.90
  -9 -26   1  641.34   34.50
  -9 -26   1  662.63   33.00
   7  26  -1   62.69   12.40
   7  26  -1   95.19   10.00
   7  26  -1   85.49   13.80
   7  26  -1   81.39   11.80
   7  26  -1   68.29   11.30
   7  26  -1  130.19   18.20
   7  26  -1   68.69   12.90
  -7 -26   1   82.99   10.60
  -7 -26   1   87.79   10.20
  -7 -26   1   83.69   11.70
  -7 -26   1   74.19   13.50
  -7 -26   1   96.89   12.90
  -7 -26   1   74.39   11.40
   5  26  -1   83.19   11.50
   5  26  -1   73.69   11.30
   5  26  -1  111.69   11.70
   5  26  -1   86.19   13.70
   5  26  -1   89.09   15.50
   5  26  -1   94.99   14.40
   5  26  -1  106.69   15.80
  -5 -26   1  111.39   12.40
  -5 -26   1   94.99   11.50
  -5 -26   1   87.29   13.80
  -5 -26   1   85.89   11.00
  -5 -26   1   88.89   12.30
  -5 -26   1  104.09   12.20
   3  26  -1   49.99    9.60
   3  26  -1   42.80   11.70
   3  26  -1   87.59   14.00
   3  26  -1   66.99   11.90
   3  26  -1   29.10   11.90
   3  26  -1   60.99    9.90
   3  26  -1   63.99    8.30
  -3 -26   1   64.09    8.60
  -3 -26   1   78.99   11.80
  -3 -26   1   51.69    8.70
  -3 -26   1   73.59   10.10
  -3 -26   1   60.19   12.40
   1  26  -1    1.10   10.40
   1  26  -1    8.80    9.70
   1  26  -1  -19.60   10.00
   1  26  -1    3.30    8.30
   1  26  -1    3.90    7.00
   1  26  -1    7.50    6.70
   1  26  -1    0.10    5.50
  -1 -26   1    3.50    6.60
  -1 -26   1   -5.10    5.50
  -1 -26   1   -5.30    7.80
  -1 -26   1    2.90    5.20
  -1 -26   1    2.50    8.70
  -1  26  -1   16.00    6.10
  -1  26  -1    6.60   11.40
  -1  26  -1   -2.00   11.20
  -1  26  -1   -5.00    7.80
  -1  26  -1    2.20    6.60
  -1  26  -1    5.00    8.40
  -1  26  -1   -5.30    5.20
   1 -26   1    8.70    8.60
   1 -26   1   15.80    6.40
   1 -26   1   14.10    5.00
   1 -26   1    2.30    5.00
   1 -26   1    0.30    8.10
  -3  26  -1   60.29   12.60
  -3  26  -1   64.09   10.70
  -3  26  -1   67.69    8.60
  -3  26  -1   85.29   15.80
  -3  26  -1   45.30   13.10
  -3  26  -1   51.69   11.60
  -3  26  -1   53.39    8.30
  -3  26  -1   57.49    9.40
   3 -26   1   71.19    7.80
   3 -26   1   79.59   13.20
   3 -26   1   63.29   11.00
   3 -26   1   73.69    8.80
   3 -26   1   63.19    6.80
  -5  26  -1   85.49   10.00
  -5  26  -1   77.29   13.60
  -5  26  -1   99.69   11.40
  -5  26  -1   90.89   10.60
  -5  26  -1   65.19   14.30
  -5  26  -1  134.39   13.00
  -5  26  -1   86.09   14.40
  -5  26  -1   93.39   12.10
   5 -26   1   86.39    9.80
   5 -26   1   94.69    6.60
   5 -26   1   77.49   13.00
   5 -26   1   92.49   13.60
   5 -26   1   86.69    9.30
  -7  26  -1   72.49   13.10
  -7  26  -1   72.79   10.20
  -7  26  -1   99.89   15.10
  -7  26  -1   80.09    9.80
  -7  26  -1  106.79   12.00
  -7  26  -1  104.09   17.10
  -7  26  -1   90.99    9.90
  -7  26  -1   87.79   10.40
   7 -26   1   75.39   12.20
   7 -26   1   69.39    8.20
  -9  26  -1  636.74   36.90
  -9  26  -1  602.04   31.80
  -9  26  -1  616.04   32.20
  -9  26  -1  613.64   30.70
  -9  26  -1  601.24   36.80
  -9  26  -1  614.84   29.40
  -9  26  -1  559.44   30.40
[truncated: 20,872,613 more chars]
